# Supplementary material for: Methyl 2-(2,3,5-trimethyl-1,1-dioxo-2H-1λ6,2,6-thia­diazin-4-yl)benzoate
Source: Acta Crystallogr Sect E Struct Rep Online. 2012 Nov 17;68(Pt 12):o3360. doi: 10.1107/S1600536812046375 (PMC3588958; doi:10.1107/S1600536812046375)
Supplement: Supplementary file 1 [file e-68-o3360-sup1.cif]

##############################################################################
#                                                                            #
# This CIF contains the data in a paper accepted for publication in          #
# Acta Crystallographica Section E. It conforms to the requirements of       #
# Notes for Authors for Acta Crystallographica Section E, and has been       #
# peer reviewed under the auspices of the IUCr Commission on Journals.       #
#                                                                            #
# Full details of the Crystallographic Information File format               #
# are given in the paper "The Crystallographic Information File (CIF):       #
# a New Standard Archive File for Crystallography" by S. R. Hall, F. H.      #
# Allen and I. D. Brown [Acta Cryst. (1991), A47, 655-685].                  #
#                                                                            #
# The current version of the core CIF dictionary is obtainable from          #
# ftp://ftp.iucr.org/pub/cif_core.dic.                                       #
#                                                                            #
# Software is freely available for graphical display of the structure(s)     #
# in this CIF. For information consult the CIF software page                 #
# http://www.iucr.org/resources/cif/software.                                #
#                                                                            #
# This file may be used for bona fide research purposes within the           #
# scientific community so long as proper attribution is given to the journal # 
# article from which it was obtained.                                        #
#                                                                            #
##############################################################################
data_I
_audit_creation_method     SHELXL-97
_chemical_name_systematic
;
Methyl
2-(2,3,5-trimethyl-1,1-dioxo-2<i>H</i>-1\l^6^,2,6-thiadiazin-4-yl)benzoate
;
_chemical_name_common     ?
_chemical_formula_moiety     'C14 H16 N2 O4 S'
_chemical_formula_sum     'C14 H16 N2 O4 S'
_chemical_formula_iupac     'C14 H16 N2 O4 S'
_chemical_formula_weight     308.35
_chemical_melting_point     ?
_symmetry_cell_setting     orthorhombic
_symmetry_space_group_name_H-M     'P n a 21'
loop_
    _symmetry_equiv_pos_as_xyz
    'x, y, z'
    '-x, -y, z+1/2'
    '-x+1/2, y+1/2, z+1/2'
    'x+1/2, -y+1/2, z'
_cell_length_a     13.5954(3)
_cell_length_b     8.0683(2)
_cell_length_c     25.9554(7)
_cell_angle_alpha     90.00
_cell_angle_beta     90.00
_cell_angle_gamma     90.00
_cell_volume     2847.09(12)
_cell_formula_units_Z     8
_cell_measurement_reflns_used     33574
_cell_measurement_theta_min     2.64
_cell_measurement_theta_max     27.47
_cell_measurement_temperature     173(2)
_exptl_crystal_description     block
_exptl_crystal_colour     yellow
_exptl_crystal_size_max     0.28
_exptl_crystal_size_mid     0.22
_exptl_crystal_size_min     0.21
_exptl_crystal_density_diffrn     1.439
_exptl_crystal_density_meas     ?
_exptl_crystal_density_method     'not measured'
_exptl_crystal_F_000     1296
_exptl_absorpt_coefficient_mu     0.245
_exptl_absorpt_correction_type     multi-scan
_exptl_absorpt_process_details     '(SADABS; Sheldrick, 1996)'
_exptl_absorpt_correction_T_min     0.9345
_exptl_absorpt_correction_T_max     0.9503
_exptl_special_details     ?
_diffrn_ambient_temperature     173(2)
_diffrn_radiation_type     MoK\a
_diffrn_radiation_wavelength     0.71073
_diffrn_radiation_source     'fine-focus sealed tube'
_diffrn_radiation_monochromator     graphite
_diffrn_measurement_device_type     'Nonius KappaCCD'
_diffrn_measurement_method     '1.2\% \f scans and \w scans'
_diffrn_reflns_number     33574
_diffrn_reflns_av_R_equivalents     0.0570
_diffrn_reflns_av_sigmaI/netI     0.0523
_diffrn_reflns_theta_min     2.64
_diffrn_reflns_theta_max     27.47
_diffrn_reflns_theta_full     27.47
_diffrn_measured_fraction_theta_max     0.998
_diffrn_measured_fraction_theta_full     0.998
_diffrn_reflns_limit_h_min     -17
_diffrn_reflns_limit_h_max     17
_diffrn_reflns_limit_k_min     -10
_diffrn_reflns_limit_k_max     10
_diffrn_reflns_limit_l_min     -33
_diffrn_reflns_limit_l_max     30
_diffrn_standards_number     0
_diffrn_standards_interval_count     0
_diffrn_standards_interval_time     0
_diffrn_standards_decay_%     0
_refine_special_details
;
Refinement of <i>F</i>^2^ against ALL reflections. The weighted <i>R</i>-factor
<i>wR</i> and goodness of fit <i>S</i> are based on <i>F</i>^2^, conventional
<i>R</i>-factors <i>R</i> are based on <i>F</i>, with <i>F</i> set to zero for
negative <i>F</i>^2^. The threshold expression of <i>F</i>^2^ >
\s(<i>F</i>^2^) is used only for calculating <i>R</i>-factors(gt) <i>etc</i>.
and is not relevant to the choice of reflections for refinement.
<i>R</i>-factors based on <i>F</i>^2^ are statistically about twice as large
as those based on <i>F</i>, and <i>R</i>- factors based on ALL data will be
even larger.
;
_reflns_number_total     6094
_reflns_number_gt     4522
_reflns_threshold_expression     I>2\s(I)
_refine_ls_structure_factor_coef     Fsqd
_refine_ls_matrix_type     full
_refine_ls_R_factor_all     0.0649
_refine_ls_R_factor_gt     0.0372
_refine_ls_wR_factor_gt     0.0742
_refine_ls_wR_factor_ref     0.0825
_refine_ls_goodness_of_fit_ref     0.985
_refine_ls_restrained_S_all     0.985
_refine_ls_number_reflns     6094
_refine_ls_number_parameters     388
_refine_ls_number_restraints     1
_refine_ls_hydrogen_treatment     constr
_refine_ls_weighting_scheme     calc
_refine_ls_weighting_details
                 'calc w=1/[\s^2^(Fo^2^)+(0.0445P)^2^] where P=(Fo^2^+2Fc^2^)/3'
_atom_sites_solution_hydrogens     geom
_atom_sites_solution_primary     direct
_atom_sites_solution_secondary     difmap
_refine_ls_shift/su_max     0.000
_refine_ls_shift/su_mean     0.000
_refine_diff_density_max     0.206
_refine_diff_density_min     -0.254
_refine_ls_extinction_method     'SHELXL97 (Sheldrick, 2008)'
_refine_ls_extinction_coef     0.0022(4)
_refine_ls_extinction_expression
                                  'Fc^*^=kFc[1+0.001xFc^2^\l^3^/sin(2\q)]^-1/4^'
_refine_ls_abs_structure_details     'Flack (1983), 2751 Friedel pairs'
_refine_ls_abs_structure_Flack     -0.06(5)
loop_
    _atom_type_symbol
    _atom_type_description
    _atom_type_scat_dispersion_real
    _atom_type_scat_dispersion_imag
    _atom_type_scat_source
    'C' 'C' 0.0033 0.0016
                         'International Tables Vol C Tables 4.2.6.8 and 6.1.1.4'
    'H' 'H' 0.0000 0.0000
                         'International Tables Vol C Tables 4.2.6.8 and 6.1.1.4'
    'N' 'N' 0.0061 0.0033
                         'International Tables Vol C Tables 4.2.6.8 and 6.1.1.4'
    'O' 'O' 0.0106 0.0060
                         'International Tables Vol C Tables 4.2.6.8 and 6.1.1.4'
    'S' 'S' 0.1246 0.1234
                         'International Tables Vol C Tables 4.2.6.8 and 6.1.1.4'
_computing_data_collection     'COLLECT (Nonius, 2000)'
_computing_cell_refinement     'DENZO-SMN (Otwinowski & Minor, 1997)'
_computing_data_reduction     'DENZO-SMN (Otwinowski & Minor, 1997)'
_computing_structure_solution     'SHELXS97 (Sheldrick, 2008)'
_computing_structure_refinement     'SHELXL97 (Sheldrick, 2008)'
_computing_molecular_graphics     'OLEX2 (Dolomanov <i>et al.</i>, 2009)'
_computing_publication_material     'SHELXL97 (Sheldrick, 2008)'
loop_
    _atom_site_type_symbol
    _atom_site_label
    _atom_site_fract_x
    _atom_site_fract_y
    _atom_site_fract_z
    _atom_site_U_iso_or_equiv
    _atom_site_adp_type
    _atom_site_calc_flag
    _atom_site_refinement_flags
    _atom_site_occupancy
    _atom_site_symmetry_multiplicity
    _atom_site_disorder_assembly
    _atom_site_disorder_group
    S S1A 0.16819(4) 0.24471(7) 0.03146(3) 0.02850(14) Uani d . 1 1 . .
    O O1A 0.17683(12) 0.3922(2) 0.06114(8) 0.0473(5) Uani d . 1 1 . .
    O O2A 0.19297(13) 0.2610(2) -0.02157(7) 0.0484(5) Uani d . 1 1 . .
    O O3A 0.01809(15) 0.1560(2) 0.18508(7) 0.0479(5) Uani d . 1 1 . .
    O O4A 0.01511(13) 0.01517(19) 0.25899(7) 0.0390(4) Uani d . 1 1 . .
    N N1A 0.22849(14) 0.0982(2) 0.05644(9) 0.0407(6) Uani d . 1 1 . .
    N N2A 0.05030(13) 0.1839(2) 0.03452(8) 0.0281(4) Uani d . 1 1 . .
    C C1A 0.26014(19) -0.1285(4) 0.11282(13) 0.0533(9) Uani d . 1 1 . .
    H H1A1 0.3238 -0.1211 0.0953 0.080 Uiso calc R 1 1 . .
    H H1A2 0.2355 -0.2424 0.1107 0.080 Uiso calc R 1 1 . .
    H H1A3 0.2680 -0.0971 0.1491 0.080 Uiso calc R 1 1 . .
    C C2A 0.18851(17) -0.0136(3) 0.08748(10) 0.0324(6) Uani d . 1 1 . .
    C C3A 0.08626(17) -0.0289(2) 0.09642(9) 0.0242(5) Uani d . 1 1 . .
    C C4A 0.02022(16) 0.0661(3) 0.06916(9) 0.0252(5) Uani d . 1 1 . .
    C C5A -0.08899(15) 0.0468(3) 0.07394(11) 0.0315(6) Uani d . 1 1 . .
    H H5A1 -0.1181 0.1524 0.0847 0.047 Uiso calc R 1 1 . .
    H H5A2 -0.1038 -0.0384 0.0997 0.047 Uiso calc R 1 1 . .
    H H5A3 -0.1165 0.0138 0.0406 0.047 Uiso calc R 1 1 . .
    C C6A -0.01996(19) 0.2803(3) 0.00249(11) 0.0439(7) Uani d . 1 1 . .
    H H6A1 -0.0556 0.2049 -0.0205 0.066 Uiso calc R 1 1 . .
    H H6A2 0.0163 0.3619 -0.0181 0.066 Uiso calc R 1 1 . .
    H H6A3 -0.0669 0.3377 0.0249 0.066 Uiso calc R 1 1 . .
    C C7A 0.04993(16) -0.1651(3) 0.13101(10) 0.0254(5) Uani d . 1 1 . .
    C C8A 0.02189(16) -0.1410(3) 0.18317(9) 0.0248(5) Uani d . 1 1 . .
    C C9A -0.00644(17) -0.2776(3) 0.21258(11) 0.0334(6) Uani d . 1 1 . .
    H H9A -0.0260 -0.2618 0.2474 0.040 Uiso calc R 1 1 . .
    C C10A -0.00654(18) -0.4363(3) 0.19185(10) 0.0359(6) Uani d . 1 1 . .
    H H10A -0.0251 -0.5284 0.2125 0.043 Uiso calc R 1 1 . .
    C C11A 0.02038(17) -0.4595(3) 0.14124(11) 0.0343(6) Uani d . 1 1 . .
    H H11A 0.0201 -0.5677 0.1268 0.041 Uiso calc R 1 1 . .
    C C12A 0.04773(17) -0.3253(3) 0.11149(10) 0.0299(6) Uani d . 1 1 . .
    H H12A 0.0656 -0.3431 0.0765 0.036 Uiso calc R 1 1 . .
    C C13A 0.01886(17) 0.0251(3) 0.20735(10) 0.0303(6) Uani d . 1 1 . .
    C C14A 0.0134(2) 0.1689(3) 0.28670(11) 0.0429(7) Uani d . 1 1 . .
    H H14A 0.0672 0.2399 0.2747 0.064 Uiso calc R 1 1 . .
    H H14B 0.0214 0.1471 0.3236 0.064 Uiso calc R 1 1 . .
    H H14C -0.0496 0.2248 0.2808 0.064 Uiso calc R 1 1 . .
    S S1B 0.10386(4) 0.26833(7) 0.45180(2) 0.02889(15) Uani d . 1 1 . .
    O O1B 0.08708(12) 0.3200(2) 0.50324(7) 0.0447(5) Uani d . 1 1 . .
    O O2B 0.08897(11) 0.09637(19) 0.44206(8) 0.0484(5) Uani d . 1 1 . .
    O O3B 0.24965(14) 0.35986(19) 0.29068(7) 0.0485(5) Uani d . 1 1 . .
    O O4B 0.24683(13) 0.50555(18) 0.21771(7) 0.0395(5) Uani d . 1 1 . .
    N N1B 0.04139(13) 0.3758(2) 0.41302(9) 0.0339(5) Uani d . 1 1 . .
    N N2B 0.22197(13) 0.3092(2) 0.43775(8) 0.0281(5) Uani d . 1 1 . .
    C C1B 0.00445(19) 0.5920(4) 0.35389(13) 0.0504(8) Uani d . 1 1 . .
    H H1B1 0.0175 0.5786 0.3170 0.076 Uiso calc R 1 1 . .
    H H1B2 0.0086 0.7096 0.3631 0.076 Uiso calc R 1 1 . .
    H H1B3 -0.0616 0.5504 0.3618 0.076 Uiso calc R 1 1 . .
    C C2B 0.07937(18) 0.4957(3) 0.38431(9) 0.0285(5) Uani d . 1 1 . .
    C C3B 0.18034(17) 0.5317(3) 0.38014(9) 0.0243(5) Uani d . 1 1 . .
    C C4B 0.24909(16) 0.4372(3) 0.40624(9) 0.0242(5) Uani d . 1 1 . .
    C C5B 0.35705(16) 0.4635(3) 0.40010(11) 0.0332(6) Uani d . 1 1 . .
    H H5B1 0.3863 0.4888 0.4337 0.050 Uiso calc R 1 1 . .
    H H5B2 0.3686 0.5562 0.3765 0.050 Uiso calc R 1 1 . .
    H H5B3 0.3872 0.3628 0.3861 0.050 Uiso calc R 1 1 . .
    C C6B 0.29451(18) 0.2085(3) 0.46649(11) 0.0398(7) Uani d . 1 1 . .
    H H6B1 0.3402 0.1565 0.4422 0.060 Uiso calc R 1 1 . .
    H H6B2 0.2601 0.1224 0.4861 0.060 Uiso calc R 1 1 . .
    H H6B3 0.3312 0.2799 0.4902 0.060 Uiso calc R 1 1 . .
    C C7B 0.21176(16) 0.6741(2) 0.34682(10) 0.0250(5) Uani d . 1 1 . .
    C C8B 0.23889(15) 0.6576(3) 0.29426(10) 0.0259(5) Uani d . 1 1 . .
    C C9B 0.26085(17) 0.7992(3) 0.26573(10) 0.0318(6) Uani d . 1 1 . .
    H H9B 0.2788 0.7882 0.2305 0.038 Uiso calc R 1 1 . .
    C C10B 0.25717(18) 0.9542(3) 0.28739(11) 0.0367(6) Uani d . 1 1 . .
    H H10B 0.2726 1.0490 0.2672 0.044 Uiso calc R 1 1 . .
    C C11B 0.23110(18) 0.9722(3) 0.33840(10) 0.0348(6) Uani d . 1 1 . .
    H H11B 0.2286 1.0794 0.3535 0.042 Uiso calc R 1 1 . .
    C C12B 0.20849(18) 0.8329(3) 0.36763(10) 0.0313(6) Uani d . 1 1 . .
    H H12B 0.1903 0.8465 0.4027 0.038 Uiso calc R 1 1 . .
    C C13B 0.24545(16) 0.4921(3) 0.26875(10) 0.0283(6) Uani d . 1 1 . .
    C C14B 0.2508(2) 0.3515(3) 0.18876(10) 0.0433(7) Uani d . 1 1 . .
    H H14D 0.3151 0.2989 0.1939 0.065 Uiso calc R 1 1 . .
    H H14E 0.2412 0.3748 0.1520 0.065 Uiso calc R 1 1 . .
    H H14F 0.1989 0.2768 0.2008 0.065 Uiso calc R 1 1 . .
loop_
    _atom_site_aniso_label
    _atom_site_aniso_U_11
    _atom_site_aniso_U_22
    _atom_site_aniso_U_33
    _atom_site_aniso_U_12
    _atom_site_aniso_U_13
    _atom_site_aniso_U_23
    S1A 0.0315(3) 0.0281(3) 0.0259(3) -0.0024(3) 0.0061(3) 0.0015(3)
    O1A 0.0388(10) 0.0397(10) 0.0635(15) -0.0022(8) -0.0006(9) -0.0202(9)
    O2A 0.0550(11) 0.0627(12) 0.0276(11) -0.0042(9) 0.0155(9) 0.0088(9)
    O3A 0.0854(15) 0.0268(10) 0.0315(11) -0.0043(9) 0.0104(10) -0.0007(8)
    O4A 0.0536(11) 0.0373(10) 0.0261(11) 0.0004(8) 0.0042(9) -0.0035(8)
    N1A 0.0275(11) 0.0427(12) 0.0520(16) 0.0031(9) 0.0068(10) 0.0163(11)
    N2A 0.0270(10) 0.0294(10) 0.0280(12) -0.0015(8) -0.0031(9) 0.0067(10)
    C1A 0.0287(14) 0.0637(19) 0.067(2) 0.0114(13) 0.0020(14) 0.0279(16)
    C2A 0.0294(13) 0.0372(14) 0.0305(15) 0.0034(11) 0.0010(11) 0.0061(11)
    C3A 0.0271(12) 0.0242(11) 0.0213(13) -0.0004(9) 0.0015(10) -0.0011(10)
    C4A 0.0295(12) 0.0239(12) 0.0223(13) -0.0019(9) 0.0007(10) -0.0019(10)
    C5A 0.0271(13) 0.0286(12) 0.0388(16) -0.0015(10) -0.0014(11) 0.0032(11)
    C6A 0.0427(16) 0.0372(14) 0.052(2) 0.0030(12) -0.0096(14) 0.0166(13)
    C7A 0.0200(11) 0.0265(12) 0.0297(15) 0.0033(9) -0.0009(10) 0.0040(10)
    C8A 0.0251(11) 0.0252(12) 0.0240(14) 0.0013(9) -0.0012(10) 0.0028(10)
    C9A 0.0333(13) 0.0342(13) 0.0328(16) -0.0006(11) 0.0035(11) 0.0058(12)
    C10A 0.0424(14) 0.0282(13) 0.0372(17) -0.0024(11) 0.0017(13) 0.0120(12)
    C11A 0.0386(14) 0.0247(12) 0.0396(17) 0.0033(10) 0.0015(12) 0.0029(12)
    C12A 0.0328(13) 0.0284(13) 0.0284(15) 0.0012(10) 0.0023(11) -0.0004(11)
    C13A 0.0301(14) 0.0330(14) 0.0279(16) -0.0022(10) 0.0037(11) 0.0006(11)
    C14A 0.0494(16) 0.0449(16) 0.0342(17) -0.0054(12) 0.0060(13) -0.0159(12)
    S1B 0.0294(3) 0.0277(3) 0.0295(4) 0.0015(2) 0.0053(3) 0.0029(3)
    O1B 0.0433(10) 0.0624(12) 0.0284(12) 0.0088(9) 0.0098(9) 0.0041(10)
    O2B 0.0416(10) 0.0235(8) 0.0800(17) -0.0027(7) 0.0053(10) -0.0049(9)
    O3B 0.0853(15) 0.0260(9) 0.0342(12) 0.0006(10) 0.0057(11) 0.0002(8)
    O4B 0.0579(12) 0.0349(10) 0.0257(12) -0.0001(8) 0.0039(8) -0.0017(8)
    N1B 0.0273(11) 0.0402(12) 0.0342(13) -0.0019(9) 0.0021(9) 0.0113(10)
    N2B 0.0282(10) 0.0297(9) 0.0266(12) 0.0022(8) -0.0006(9) 0.0040(9)
    C1B 0.0318(14) 0.0645(18) 0.055(2) -0.0014(13) -0.0074(14) 0.0273(15)
    C2B 0.0301(12) 0.0297(12) 0.0257(14) 0.0033(10) -0.0003(10) 0.0019(10)
    C3B 0.0283(12) 0.0239(11) 0.0208(13) 0.0020(9) 0.0031(10) -0.0003(10)
    C4B 0.0281(11) 0.0217(11) 0.0230(13) -0.0006(9) 0.0002(10) -0.0010(10)
    C5B 0.0277(12) 0.0356(13) 0.0364(16) 0.0004(10) 0.0000(11) 0.0068(11)
    C6B 0.0340(13) 0.0436(13) 0.0417(19) 0.0071(11) -0.0039(12) 0.0145(13)
    C7B 0.0215(11) 0.0239(12) 0.0295(15) -0.0005(9) -0.0045(10) 0.0020(10)
    C8B 0.0238(12) 0.0240(12) 0.0299(15) -0.0008(9) -0.0002(10) 0.0024(10)
    C9B 0.0350(13) 0.0350(13) 0.0254(15) 0.0004(10) 0.0011(11) 0.0061(11)
    C10B 0.0433(15) 0.0256(13) 0.0413(18) -0.0019(11) -0.0004(13) 0.0077(12)
    C11B 0.0405(14) 0.0223(12) 0.0415(18) 0.0003(10) -0.0050(12) 0.0019(11)
    C12B 0.0332(13) 0.0296(13) 0.0311(16) 0.0022(11) -0.0039(11) -0.0003(11)
    C13B 0.0261(12) 0.0324(14) 0.0265(15) -0.0028(10) 0.0026(11) 0.0000(11)
    C14B 0.0547(17) 0.0465(16) 0.0286(17) -0.0063(12) 0.0051(13) -0.0135(12)
_geom_special_details
;
All e.s.d.'s (except the e.s.d. in the dihedral angle between two l.s. planes)
are estimated using the full covariance matrix. The cell e.s.d.'s are taken
into account individually in the estimation of e.s.d.'s in distances, angles
and torsion angles; correlations between e.s.d.'s in cell parameters are only
used when they are defined by crystal symmetry. An approximate (isotropic)
treatment of cell e.s.d.'s is used for estimating e.s.d.'s involving l.s.
planes.
;
loop_
    _geom_bond_atom_site_label_1
    _geom_bond_atom_site_label_2
    _geom_bond_site_symmetry_2
    _geom_bond_distance
    _geom_bond_publ_flag
    S1A O1A . 1.4223(17) ?
    S1A O2A . 1.4233(19) ?
    S1A N1A . 1.578(2) ?
    S1A N2A . 1.6781(18) ?
    O3A C13A . 1.204(3) ?
    O4A C13A . 1.344(3) ?
    O4A C14A . 1.434(3) ?
    N1A C2A . 1.326(3) ?
    N2A C4A . 1.371(3) ?
    N2A C6A . 1.486(3) ?
    C1A C2A . 1.496(3) ?
    C1A H1A1 . 0.9800 ?
    C1A H1A2 . 0.9800 ?
    C1A H1A3 . 0.9800 ?
    C2A C3A . 1.415(3) ?
    C3A C4A . 1.377(3) ?
    C3A C7A . 1.502(3) ?
    C4A C5A . 1.498(3) ?
    C5A H5A1 . 0.9800 ?
    C5A H5A2 . 0.9800 ?
    C5A H5A3 . 0.9800 ?
    C6A H6A1 . 0.9800 ?
    C6A H6A2 . 0.9800 ?
    C6A H6A3 . 0.9800 ?
    C7A C12A . 1.388(3) ?
    C7A C8A . 1.420(3) ?
    C8A C9A . 1.395(3) ?
    C8A C13A . 1.481(3) ?
    C9A C10A . 1.389(4) ?
    C9A H9A . 0.9500 ?
    C10A C11A . 1.376(3) ?
    C10A H10A . 0.9500 ?
    C11A C12A . 1.381(3) ?
    C11A H11A . 0.9500 ?
    C12A H12A . 0.9500 ?
    C14A H14A . 0.9800 ?
    C14A H14B . 0.9800 ?
    C14A H14C . 0.9800 ?
    S1B O1B . 1.4171(18) ?
    S1B O2B . 1.4247(17) ?
    S1B N1B . 1.577(2) ?
    S1B N2B . 1.6793(19) ?
    O3B C13B . 1.211(3) ?
    O4B C13B . 1.329(3) ?
    O4B C14B . 1.453(3) ?
    N1B C2B . 1.326(3) ?
    N2B C4B . 1.368(3) ?
    N2B C6B . 1.480(3) ?
    C1B C2B . 1.505(3) ?
    C1B H1B1 . 0.9800 ?
    C1B H1B2 . 0.9800 ?
    C1B H1B3 . 0.9800 ?
    C2B C3B . 1.407(3) ?
    C3B C4B . 1.383(3) ?
    C3B C7B . 1.500(3) ?
    C4B C5B . 1.492(3) ?
    C5B H5B1 . 0.9800 ?
    C5B H5B2 . 0.9800 ?
    C5B H5B3 . 0.9800 ?
    C6B H6B1 . 0.9800 ?
    C6B H6B2 . 0.9800 ?
    C6B H6B3 . 0.9800 ?
    C7B C12B . 1.391(3) ?
    C7B C8B . 1.419(3) ?
    C8B C9B . 1.394(3) ?
    C8B C13B . 1.493(3) ?
    C9B C10B . 1.372(3) ?
    C9B H9B . 0.9500 ?
    C10B C11B . 1.378(4) ?
    C10B H10B . 0.9500 ?
    C11B C12B . 1.391(3) ?
    C11B H11B . 0.9500 ?
    C12B H12B . 0.9500 ?
    C14B H14D . 0.9800 ?
    C14B H14E . 0.9800 ?
    C14B H14F . 0.9800 ?
loop_
    _geom_angle_atom_site_label_1
    _geom_angle_atom_site_label_2
    _geom_angle_atom_site_label_3
    _geom_angle_site_symmetry_1
    _geom_angle_site_symmetry_3
    _geom_angle
    _geom_angle_publ_flag
    O1A S1A O2A . . 115.27(12) ?
    O1A S1A N1A . . 111.17(13) ?
    O2A S1A N1A . . 110.10(11) ?
    O1A S1A N2A . . 107.33(10) ?
    O2A S1A N2A . . 107.39(11) ?
    N1A S1A N2A . . 104.94(10) ?
    C13A O4A C14A . . 116.69(19) ?
    C2A N1A S1A . . 123.12(16) ?
    C4A N2A C6A . . 122.55(19) ?
    C4A N2A S1A . . 121.25(15) ?
    C6A N2A S1A . . 115.74(15) ?
    C2A C1A H1A1 . . 109.5 ?
    C2A C1A H1A2 . . 109.5 ?
    H1A1 C1A H1A2 . . 109.5 ?
    C2A C1A H1A3 . . 109.5 ?
    H1A1 C1A H1A3 . . 109.5 ?
    H1A2 C1A H1A3 . . 109.5 ?
    N1A C2A C3A . . 124.2(2) ?
    N1A C2A C1A . . 114.9(2) ?
    C3A C2A C1A . . 120.9(2) ?
    C4A C3A C2A . . 120.5(2) ?
    C4A C3A C7A . . 120.01(19) ?
    C2A C3A C7A . . 119.01(19) ?
    N2A C4A C3A . . 121.93(19) ?
    N2A C4A C5A . . 114.97(19) ?
    C3A C4A C5A . . 123.1(2) ?
    C4A C5A H5A1 . . 109.5 ?
    C4A C5A H5A2 . . 109.5 ?
    H5A1 C5A H5A2 . . 109.5 ?
    C4A C5A H5A3 . . 109.5 ?
    H5A1 C5A H5A3 . . 109.5 ?
    H5A2 C5A H5A3 . . 109.5 ?
    N2A C6A H6A1 . . 109.5 ?
    N2A C6A H6A2 . . 109.5 ?
    H6A1 C6A H6A2 . . 109.5 ?
    N2A C6A H6A3 . . 109.5 ?
    H6A1 C6A H6A3 . . 109.5 ?
    H6A2 C6A H6A3 . . 109.5 ?
    C12A C7A C8A . . 118.0(2) ?
    C12A C7A C3A . . 118.0(2) ?
    C8A C7A C3A . . 123.9(2) ?
    C9A C8A C7A . . 119.2(2) ?
    C9A C8A C13A . . 118.4(2) ?
    C7A C8A C13A . . 122.4(2) ?
    C10A C9A C8A . . 121.1(2) ?
    C10A C9A H9A . . 119.4 ?
    C8A C9A H9A . . 119.4 ?
    C11A C10A C9A . . 119.6(2) ?
    C11A C10A H10A . . 120.2 ?
    C9A C10A H10A . . 120.2 ?
    C10A C11A C12A . . 119.9(2) ?
    C10A C11A H11A . . 120.0 ?
    C12A C11A H11A . . 120.0 ?
    C11A C12A C7A . . 122.1(2) ?
    C11A C12A H12A . . 118.9 ?
    C7A C12A H12A . . 118.9 ?
    O3A C13A O4A . . 122.1(2) ?
    O3A C13A C8A . . 126.2(2) ?
    O4A C13A C8A . . 111.7(2) ?
    O4A C14A H14A . . 109.5 ?
    O4A C14A H14B . . 109.5 ?
    H14A C14A H14B . . 109.5 ?
    O4A C14A H14C . . 109.5 ?
    H14A C14A H14C . . 109.5 ?
    H14B C14A H14C . . 109.5 ?
    O1B S1B O2B . . 115.51(12) ?
    O1B S1B N1B . . 110.67(11) ?
    O2B S1B N1B . . 110.22(11) ?
    O1B S1B N2B . . 107.50(10) ?
    O2B S1B N2B . . 106.78(9) ?
    N1B S1B N2B . . 105.57(10) ?
    C13B O4B C14B . . 116.48(18) ?
    C2B N1B S1B . . 123.38(17) ?
    C4B N2B C6B . . 122.43(19) ?
    C4B N2B S1B . . 122.41(15) ?
    C6B N2B S1B . . 114.83(16) ?
    C2B C1B H1B1 . . 109.5 ?
    C2B C1B H1B2 . . 109.5 ?
    H1B1 C1B H1B2 . . 109.5 ?
    C2B C1B H1B3 . . 109.5 ?
    H1B1 C1B H1B3 . . 109.5 ?
    H1B2 C1B H1B3 . . 109.5 ?
    N1B C2B C3B . . 125.0(2) ?
    N1B C2B C1B . . 114.1(2) ?
    C3B C2B C1B . . 120.9(2) ?
    C4B C3B C2B . . 120.5(2) ?
    C4B C3B C7B . . 120.79(19) ?
    C2B C3B C7B . . 118.7(2) ?
    N2B C4B C3B . . 121.77(19) ?
    N2B C4B C5B . . 115.88(19) ?
    C3B C4B C5B . . 122.3(2) ?
    C4B C5B H5B1 . . 109.5 ?
    C4B C5B H5B2 . . 109.5 ?
    H5B1 C5B H5B2 . . 109.5 ?
    C4B C5B H5B3 . . 109.5 ?
    H5B1 C5B H5B3 . . 109.5 ?
    H5B2 C5B H5B3 . . 109.5 ?
    N2B C6B H6B1 . . 109.5 ?
    N2B C6B H6B2 . . 109.5 ?
    H6B1 C6B H6B2 . . 109.5 ?
    N2B C6B H6B3 . . 109.5 ?
    H6B1 C6B H6B3 . . 109.5 ?
    H6B2 C6B H6B3 . . 109.5 ?
    C12B C7B C8B . . 117.9(2) ?
    C12B C7B C3B . . 118.2(2) ?
    C8B C7B C3B . . 123.80(19) ?
    C9B C8B C7B . . 119.3(2) ?
    C9B C8B C13B . . 119.0(2) ?
    C7B C8B C13B . . 121.7(2) ?
    C10B C9B C8B . . 121.4(2) ?
    C10B C9B H9B . . 119.3 ?
    C8B C9B H9B . . 119.3 ?
    C9B C10B C11B . . 119.9(2) ?
    C9B C10B H10B . . 120.0 ?
    C11B C10B H10B . . 120.0 ?
    C10B C11B C12B . . 119.7(2) ?
    C10B C11B H11B . . 120.2 ?
    C12B C11B H11B . . 120.2 ?
    C7B C12B C11B . . 121.7(2) ?
    C7B C12B H12B . . 119.1 ?
    C11B C12B H12B . . 119.1 ?
    O3B C13B O4B . . 122.7(2) ?
    O3B C13B C8B . . 125.6(2) ?
    O4B C13B C8B . . 111.7(2) ?
    O4B C14B H14D . . 109.5 ?
    O4B C14B H14E . . 109.5 ?
    H14D C14B H14E . . 109.5 ?
    O4B C14B H14F . . 109.5 ?
    H14D C14B H14F . . 109.5 ?
    H14E C14B H14F . . 109.5 ?
loop_
    _geom_torsion_atom_site_label_1
    _geom_torsion_atom_site_label_2
    _geom_torsion_atom_site_label_3
    _geom_torsion_atom_site_label_4
    _geom_torsion_site_symmetry_1
    _geom_torsion_site_symmetry_2
    _geom_torsion_site_symmetry_3
    _geom_torsion_site_symmetry_4
    _geom_torsion
    _geom_torsion_publ_flag
    O1A S1A N1A C2A . . . . 95.6(2) ?
    O2A S1A N1A C2A . . . . -135.4(2) ?
    N2A S1A N1A C2A . . . . -20.1(3) ?
    O1A S1A N2A C4A . . . . -96.67(19) ?
    O2A S1A N2A C4A . . . . 138.84(18) ?
    N1A S1A N2A C4A . . . . 21.7(2) ?
    O1A S1A N2A C6A . . . . 75.8(2) ?
    O2A S1A N2A C6A . . . . -48.72(19) ?
    N1A S1A N2A C6A . . . . -165.88(19) ?
    S1A N1A C2A C3A . . . . 8.8(4) ?
    S1A N1A C2A C1A . . . . -172.1(2) ?
    N1A C2A C3A C4A . . . . 5.5(4) ?
    C1A C2A C3A C4A . . . . -173.6(2) ?
    N1A C2A C3A C7A . . . . 177.7(2) ?
    C1A C2A C3A C7A . . . . -1.3(3) ?
    C6A N2A C4A C3A . . . . 176.2(2) ?
    S1A N2A C4A C3A . . . . -11.9(3) ?
    C6A N2A C4A C5A . . . . -2.4(3) ?
    S1A N2A C4A C5A . . . . 169.47(16) ?
    C2A C3A C4A N2A . . . . -3.3(3) ?
    C7A C3A C4A N2A . . . . -175.4(2) ?
    C2A C3A C4A C5A . . . . 175.3(2) ?
    C7A C3A C4A C5A . . . . 3.1(3) ?
    C4A C3A C7A C12A . . . . 96.2(3) ?
    C2A C3A C7A C12A . . . . -76.1(3) ?
    C4A C3A C7A C8A . . . . -86.8(3) ?
    C2A C3A C7A C8A . . . . 100.9(3) ?
    C12A C7A C8A C9A . . . . 0.1(3) ?
    C3A C7A C8A C9A . . . . -177.0(2) ?
    C12A C7A C8A C13A . . . . -178.2(2) ?
    C3A C7A C8A C13A . . . . 4.7(3) ?
    C7A C8A C9A C10A . . . . 0.7(3) ?
    C13A C8A C9A C10A . . . . 179.1(2) ?
    C8A C9A C10A C11A . . . . -0.9(4) ?
    C9A C10A C11A C12A . . . . 0.3(3) ?
    C10A C11A C12A C7A . . . . 0.5(3) ?
    C8A C7A C12A C11A . . . . -0.7(3) ?
    C3A C7A C12A C11A . . . . 176.6(2) ?
    C14A O4A C13A O3A . . . . -2.0(3) ?
    C14A O4A C13A C8A . . . . 179.1(2) ?
    C9A C8A C13A O3A . . . . -161.3(2) ?
    C7A C8A C13A O3A . . . . 16.9(4) ?
    C9A C8A C13A O4A . . . . 17.5(3) ?
    C7A C8A C13A O4A . . . . -164.2(2) ?
    O1B S1B N1B C2B . . . . 103.6(2) ?
    O2B S1B N1B C2B . . . . -127.4(2) ?
    N2B S1B N1B C2B . . . . -12.5(2) ?
    O1B S1B N2B C4B . . . . -106.12(19) ?
    O2B S1B N2B C4B . . . . 129.36(19) ?
    N1B S1B N2B C4B . . . . 12.1(2) ?
    O1B S1B N2B C6B . . . . 67.42(19) ?
    O2B S1B N2B C6B . . . . -57.1(2) ?
    N1B S1B N2B C6B . . . . -174.41(18) ?
    S1B N1B C2B C3B . . . . 7.2(4) ?
    S1B N1B C2B C1B . . . . -174.6(2) ?
    N1B C2B C3B C4B . . . . 1.3(4) ?
    C1B C2B C3B C4B . . . . -176.7(2) ?
    N1B C2B C3B C7B . . . . -178.7(2) ?
    C1B C2B C3B C7B . . . . 3.2(3) ?
    C6B N2B C4B C3B . . . . -179.1(2) ?
    S1B N2B C4B C3B . . . . -6.1(3) ?
    C6B N2B C4B C5B . . . . 3.4(3) ?
    S1B N2B C4B C5B . . . . 176.44(17) ?
    C2B C3B C4B N2B . . . . -1.6(3) ?
    C7B C3B C4B N2B . . . . 178.5(2) ?
    C2B C3B C4B C5B . . . . 175.7(2) ?
    C7B C3B C4B C5B . . . . -4.2(3) ?
    C4B C3B C7B C12B . . . . -97.4(3) ?
    C2B C3B C7B C12B . . . . 82.7(3) ?
    C4B C3B C7B C8B . . . . 86.7(3) ?
    C2B C3B C7B C8B . . . . -93.2(3) ?
    C12B C7B C8B C9B . . . . -0.1(3) ?
    C3B C7B C8B C9B . . . . 175.9(2) ?
    C12B C7B C8B C13B . . . . 179.3(2) ?
    C3B C7B C8B C13B . . . . -4.7(3) ?
    C7B C8B C9B C10B . . . . 0.2(3) ?
    C13B C8B C9B C10B . . . . -179.2(2) ?
    C8B C9B C10B C11B . . . . -0.1(4) ?
    C9B C10B C11B C12B . . . . -0.1(4) ?
    C8B C7B C12B C11B . . . . -0.1(3) ?
    C3B C7B C12B C11B . . . . -176.3(2) ?
    C10B C11B C12B C7B . . . . 0.2(4) ?
    C14B O4B C13B O3B . . . . 1.7(3) ?
    C14B O4B C13B C8B . . . . -178.6(2) ?
    C9B C8B C13B O3B . . . . 163.0(2) ?
    C7B C8B C13B O3B . . . . -16.5(4) ?
    C9B C8B C13B O4B . . . . -16.7(3) ?
    C7B C8B C13B O4B . . . . 163.9(2) ?
data_global
_journal_date_recd_electronic     2012-09-17
_journal_date_accepted     2012-11-09
_journal_name_full     'Acta Crystallographica, Section E'
_journal_year     2012
_journal_volume     68
_journal_issue     12
_journal_page_first     o3360
_journal_page_last     o3360
_journal_paper_category     QO
_journal_paper_doi     10.1107/S1600536812046375
_journal_coeditor_code     HB6962
_publ_contact_author_name     'Glenn E. M. Maguire'
_publ_contact_author_address
;
School of Chemistry & Physics,
University of KwaZulu-Natal,
Durban 4000,
South Africa
;
_publ_contact_author_email     maguireg@ukzn.ac.za
_publ_contact_author_fax      312603091
_publ_contact_author_phone     '0312601113'
_publ_section_title
;
Methyl
2-(2,3,5-trimethyl-1,1-dioxo-2<i>H</i>-1\l^6^,2,6-thiadiazin-4-yl)benzoate
;
loop_
    _publ_author_name
    _publ_author_footnote
    _publ_author_address
    'Bhatt, Nilay' .
;
Chemistry Department, JJT University, Rajasthan, India
;
    'Bhatt, Pralav' .
;
School of Chemistry & Physics,
University of KwaZulu-Natal,
Durban 4000,
South Africa
;
    'Nimavat, Kiran' .
;
Department of Chemistry,
Government Science College, Gandhinagar,
Gujarat, India
;
    'Govender, Thavendran' .
;
School of Pharmacology, University of KwaZulu Natal, Westville Campus,
Private Bag X54001
South Africa
;
    'Kruger, Hendrik G.' .
;
School of Chemistry & Physics,
University of KwaZulu-Natal,
Durban 4000,
South Africa
;
    'E. M. Maguire, Glenn' .
;
School of Chemistry & Physics,
University of KwaZulu-Natal,
Durban 4000,
South Africa
;
