# Supplementary material for: Methyl 2-(2,3,5-trimethyl-1,1-dioxo-2H-1λ6,2,6-thia­diazin-4-yl)benzoate
Source: Acta Crystallogr Sect E Struct Rep Online. 2012 Nov 17;68(Pt 12):o3360. doi: 10.1107/S1600536812046375 (PMC3588958; doi:10.1107/S1600536812046375)
Supplement: Supplementary file 2 [file e-68-o3360-Isup2.hkl]

# 
# h,k,l, Fc-squared, Fo-squared, sigma(Fo-squared) and status flag 
# 
data_I
_shelx_title ' pna21 in Pna2(1)' 
_shelx_refln_list_code          4 
_shelx_F_calc_maximum      269.02 
_exptl_crystal_F_000      1296.00 
_reflns_d_resolution_high  0.7704 
 
loop_ 
 _symmetry_equiv_pos_as_xyz 
 'x, y, z' 
 '-x, -y, z+1/2' 
 '-x+1/2, y+1/2, z+1/2' 
 'x+1/2, -y+1/2, z' 
 
_cell_length_a    13.5954 
_cell_length_b     8.0683 
_cell_length_c    25.9554 
_cell_angle_alpha  90.000 
_cell_angle_beta   90.000 
_cell_angle_gamma  90.000 
 
_shelx_F_squared_multiplier     1.000 
 
loop_ 
 _refln_index_h 
 _refln_index_k 
 _refln_index_l 
 _refln_F_squared_calc 
 _refln_F_squared_meas 
 _refln_F_squared_sigma 
 _refln_observed_status 
   2   0 -33      205.83      149.09     38.30 o 
   0   1 -33      177.89      197.24     38.80 o 
   1   1 -33       78.01       36.65     28.49 o 
   2   1 -33       68.36       40.66     28.54 o 
   3   1 -33      125.70       75.45     29.98 o 
   1   2 -33       10.99       18.07     30.22 o 
   0   0 -32      952.21     1104.44     65.21 o 
   2   0 -32      235.44      257.58     39.51 o 
   4   0 -32       84.44       40.56     66.35 o 
   1   1 -32       40.19        2.40     22.76 o 
   2   1 -32       81.91       19.01     25.06 o 
   3   1 -32       88.05       83.91     23.71 o 
   4   1 -32       41.53       26.96     27.33 o 
   5   1 -32       42.53       53.47     26.14 o 
   0   2 -32       13.38       27.38     54.48 o 
   1   2 -32        4.41        7.72     20.49 o 
   2   2 -32      180.18      167.79     27.60 o 
   3   2 -32       13.69       13.95     22.77 o 
   4   2 -32       21.64       24.27     27.07 o 
   1   3 -32       74.40       57.61     30.96 o 
   2   3 -32       15.07        6.50     34.43 o 
   2   0 -31      852.99      992.15     51.84 o 
   4   0 -31       24.71       30.65     37.51 o 
   6   0 -31       90.02       40.03     46.61 o 
   0   1 -31      710.90      801.11     54.68 o 
   1   1 -31       24.02        8.17     23.10 o 
   2   1 -31       31.54       24.91     22.60 o 
   3   1 -31       54.59       35.61     20.47 o 
   4   1 -31       87.14       51.80     23.85 o 
   5   1 -31       41.60       29.56     25.30 o 
   6   1 -31      167.62      103.26     29.12 o 
   1   2 -31       17.49        4.99     21.95 o 
   2   2 -31      170.40      230.79     26.00 o 
   3   2 -31       19.12       31.46     22.96 o 
   4   2 -31       97.88      116.65     26.81 o 
   5   2 -31      127.62      109.63     30.79 o 
   6   2 -31       15.25        1.53     29.11 o 
   0   3 -31      444.76      553.61     65.51 o 
   1   3 -31       86.60       68.38     23.35 o 
   2   3 -31        9.64       37.46     34.53 o 
   3   3 -31      101.12       76.94     31.06 o 
   4   3 -31      165.30      126.19     34.51 o 
   1   4 -31       42.04       42.74     35.41 o 
   0   0 -30        7.19        2.98     31.02 o 
   2   0 -30      205.58      195.90     35.15 o 
   4   0 -30       12.55      -30.32     30.32 o 
   6   0 -30       34.55       36.21     40.68 o 
   8   0 -30      140.95      189.14     51.50 o 
   1   1 -30      169.35      125.52     20.94 o 
   2   1 -30       23.21       -3.63     20.82 o 
   3   1 -30        2.16       16.72     22.36 o 
   4   1 -30      137.54      197.70     29.03 o 
   5   1 -30       27.53       27.32     26.46 o 
   6   1 -30       58.88       63.67     29.44 o 
   7   1 -30       25.24      -19.44     26.53 o 
   0   2 -30       58.47       56.57     24.65 o 
   1   2 -30       18.23       22.03     20.74 o 
   2   2 -30      375.14      435.46     25.92 o 
   3   2 -30       16.13       19.71     23.74 o 
   4   2 -30       46.62       12.08     22.34 o 
   5   2 -30        1.98        9.62     24.12 o 
   6   2 -30       92.62       47.78     26.13 o 
   7   2 -30       14.98        4.56     29.37 o 
   1   3 -30       81.79       48.71     22.69 o 
   2   3 -30       10.93       20.78     19.16 o 
   3   3 -30       48.59       68.74     23.67 o 
   4   3 -30      113.26       94.46     29.56 o 
   5   3 -30        8.09      -35.19     35.19 o 
   6   3 -30       60.23       68.78     37.38 o 
   0   4 -30       37.64       -0.14     32.57 o 
   1   4 -30        4.09       17.66     32.54 o 
   2   4 -30       27.45       41.86     34.64 o 
   3   4 -30       20.60        9.26     27.70 o 
   4   4 -30      233.22      238.79     45.18 o 
   2   0 -29      640.56      839.79     53.22 o 
   4   0 -29       96.42       76.87     31.61 o 
   6   0 -29       10.64       24.51     34.21 o 
   8   0 -29       84.63      -53.78     53.78 o 
   0   1 -29      207.62      224.78     31.00 o 
   1   1 -29       36.46       18.11     18.54 o 
   2   1 -29       64.78       67.77     17.29 o 
   3   1 -29       82.75       88.25     23.31 o 
   4   1 -29      189.48      209.22     23.92 o 
   5   1 -29       24.93       22.05     22.74 o 
   6   1 -29      104.65      120.99     24.97 o 
   7   1 -29       73.59       25.29     24.80 o 
   8   1 -29       11.38      -11.53     27.39 o 
   1   2 -29      104.92      108.45     21.26 o 
   2   2 -29      155.05      176.97     21.27 o 
   3   2 -29       27.72       11.35     20.31 o 
   4   2 -29       86.08       49.75     21.21 o 
   5   2 -29       53.38       83.37     22.96 o 
   6   2 -29       43.19       25.21     22.49 o 
   7   2 -29       48.31       76.31     28.37 o 
   8   2 -29      169.57      177.58     42.35 o 
   0   3 -29      226.64      218.46     36.65 o 
   1   3 -29       77.82       80.95     19.72 o 
   2   3 -29       67.37       82.54     19.81 o 
   3   3 -29       42.69       50.62     17.81 o 
   4   3 -29      267.67      204.25     30.37 o 
   5   3 -29       42.03       59.65     36.15 o 
   6   3 -29       71.47       77.31     31.20 o 
   7   3 -29        3.24       30.64     26.71 o 
   1   4 -29        9.32      -10.74     27.03 o 
   2   4 -29      286.15      304.13     28.77 o 
   3   4 -29       50.72       86.22     25.01 o 
   4   4 -29       21.39       59.75     31.99 o 
   5   4 -29       51.91       76.05     31.77 o 
   0   5 -29      373.78      483.14     59.32 o 
   1   5 -29       86.11       28.98     28.71 o 
   2   5 -29       68.08       56.89     27.17 o 
   3   5 -29       11.66       22.32     30.86 o 
   0   0 -28      201.22      297.61     45.11 o 
   2   0 -28      840.50      750.53     44.66 o 
   4   0 -28     1418.57     1416.13     95.32 o 
   6   0 -28      613.01      651.11     54.52 o 
   8   0 -28      318.83      280.80     38.88 o 
   1   1 -28      105.72      115.07     17.29 o 
   2   1 -28      265.54      311.34     21.13 o 
   3   1 -28       68.12       77.71     19.63 o 
   4   1 -28       51.96       32.39     22.01 o 
   5   1 -28       29.65       18.81     22.23 o 
   6   1 -28       73.52       57.25     24.01 o 
   7   1 -28       85.68       93.43     23.44 o 
   8   1 -28      192.11      178.32     36.53 o 
   9   1 -28        7.95       14.69     24.97 o 
   0   2 -28      201.70      215.74     28.45 o 
   1   2 -28      198.14      193.29     19.55 o 
   2   2 -28       22.28       31.09     17.96 o 
   3   2 -28      347.83      251.98     27.87 o 
   4   2 -28      192.00      206.72     22.79 o 
   5   2 -28      101.03       89.16     22.92 o 
   6   2 -28      335.57      356.29     31.40 o 
   7   2 -28      148.26      116.09     31.32 o 
   8   2 -28      190.35      160.63     34.46 o 
   9   2 -28       52.57       62.24     29.16 o 
   1   3 -28       16.01       -2.38     18.23 o 
   2   3 -28      196.65      171.30     21.12 o 
   3   3 -28       18.54       34.12     19.01 o 
   4   3 -28       12.16       11.40     20.48 o 
   5   3 -28       27.28       37.96     23.70 o 
   6   3 -28       68.93       36.73     31.54 o 
   7   3 -28       16.55       15.23     33.44 o 
   8   3 -28      151.90      130.88     64.32 o 
   0   4 -28      549.70      516.58     50.87 o 
   1   4 -28       56.29       69.01     22.83 o 
   2   4 -28        6.23       29.78     25.16 o 
   3   4 -28       76.90       61.81     26.04 o 
   4   4 -28       55.08      106.45     37.09 o 
   5   4 -28        3.79      -25.35     25.35 o 
   6   4 -28      147.20      109.82     45.29 o 
   7   4 -28        6.04       -3.87     32.51 o 
   1   5 -28        8.55       14.31     24.98 o 
   2   5 -28      144.69      162.16     27.50 o 
   3   5 -28       23.99       49.58     31.63 o 
   4   5 -28       96.19      101.57     37.18 o 
   5   5 -28       26.21       29.10     35.73 o 
   2   0 -27       34.61       -7.31     21.98 o 
   4   0 -27       13.27      -24.65     24.65 o 
   6   0 -27      225.30      178.64     35.80 o 
   8   0 -27      538.77      576.68     50.75 o 
  10   0 -27       84.73       39.07     39.09 o 
   0   1 -27      264.89      275.56     25.42 o 
   1   1 -27      120.75      113.14     18.41 o 
   2   1 -27      449.63      426.13     22.47 o 
   3   1 -27      205.47      158.23     27.84 o 
   4   1 -27       82.57       73.67     21.74 o 
   5   1 -27       82.69       53.76     18.01 o 
   6   1 -27      198.73      218.77     22.79 o 
   7   1 -27      161.43      116.75     21.33 o 
   8   1 -27       71.86       99.39     22.87 o 
   9   1 -27       15.09       27.51     24.75 o 
  10   1 -27      136.89       94.00     45.08 o 
   1   2 -27      232.89      215.38     21.15 o 
   2   2 -27      383.29      383.07     22.84 o 
   3   2 -27      152.12      149.96     20.66 o 
   4   2 -27      500.79      501.64     30.09 o 
   5   2 -27       49.66       62.96     20.50 o 
   6   2 -27       91.62       91.11     22.43 o 
   7   2 -27      118.50       90.08     25.20 o 
   8   2 -27      134.80      121.51     24.63 o 
   9   2 -27       69.15       49.72     29.65 o 
  10   2 -27      227.80      195.64     41.89 o 
   0   3 -27       43.74        4.07     23.48 o 
   1   3 -27       19.21       -9.21     18.93 o 
   2   3 -27      145.37      147.30     17.91 o 
   3   3 -27       43.22       34.54     18.20 o 
   4   3 -27       62.46       39.28     20.85 o 
   5   3 -27       27.01        4.42     21.99 o 
   6   3 -27       92.89       76.65     22.18 o 
   7   3 -27       49.30       64.74     40.76 o 
   8   3 -27      112.05       86.62     30.20 o 
   9   3 -27       31.45       72.55     34.48 o 
   1   4 -27       12.25       19.62     21.14 o 
   2   4 -27       92.72       74.87     19.66 o 
   3   4 -27       14.17        7.53     19.59 o 
   4   4 -27      103.37       89.30     22.85 o 
   5   4 -27       56.14       10.20     25.77 o 
   6   4 -27       42.76        9.56     31.99 o 
   7   4 -27       86.29       73.99     32.56 o 
   8   4 -27      231.19      244.25     36.04 o 
   0   5 -27      153.55      164.63     38.65 o 
   1   5 -27       28.47       45.52     26.20 o 
   2   5 -27       25.07        1.40     21.64 o 
   3   5 -27       60.59       41.79     27.13 o 
   4   5 -27       75.64       68.03     32.73 o 
   5   5 -27       25.64       53.96     35.69 o 
   6   5 -27      448.52      483.90     47.60 o 
   1   6 -27      166.93      161.02     27.76 o 
   2   6 -27       56.68       61.22     34.73 o 
   3   6 -27        5.33        5.21     30.82 o 
   0   0 -26     3981.06     4177.65    256.32 o 
   2   0 -26       82.98       63.72     30.00 o 
   4   0 -26      205.10      176.45     26.66 o 
   6   0 -26        6.90       13.14     26.00 o 
   8   0 -26      340.22      324.76     36.67 o 
  10   0 -26       61.99       33.24     65.92 o 
   1   1 -26      301.69      273.80     18.17 o 
   2   1 -26      758.32      807.38     33.30 o 
   3   1 -26      199.78      188.53     22.30 o 
   4   1 -26       31.77       22.79     18.09 o 
   5   1 -26        9.36      -14.15     21.50 o 
   6   1 -26       78.49       74.72     20.56 o 
   7   1 -26       37.37       39.07     22.91 o 
   8   1 -26       70.28       62.79     22.50 o 
   9   1 -26       79.93       93.38     24.43 o 
  10   1 -26       89.12      140.79     37.77 o 
  11   1 -26       23.07       -7.20     30.06 o 
   0   2 -26      339.69      366.22     24.53 o 
   1   2 -26       98.03       91.48     16.19 o 
   2   2 -26       31.77       14.77     15.27 o 
   3   2 -26       32.26       19.72     17.46 o 
   4   2 -26      699.89      695.59     30.61 o 
   5   2 -26       11.02        3.89     18.02 o 
   6   2 -26       29.66       -8.24     20.63 o 
   7   2 -26      214.93      202.39     30.28 o 
   8   2 -26       10.01      -12.26     23.38 o 
   9   2 -26        3.18      -24.11     24.11 o 
  10   2 -26      101.95       63.55     28.72 o 
   1   3 -26       18.51       11.69     14.24 o 
   2   3 -26      516.40      537.79     22.69 o 
   3   3 -26       13.18       25.38     20.42 o 
   4   3 -26       67.47       79.39     21.13 o 
   5   3 -26      169.09      162.79     25.55 o 
   6   3 -26       59.87       63.65     25.96 o 
   7   3 -26       61.30       44.16     23.39 o 
   8   3 -26       33.28       28.36     26.99 o 
   9   3 -26       22.38       18.83     27.92 o 
  10   3 -26       69.23       80.26     29.82 o 
   0   4 -26      328.02      383.13     34.58 o 
   1   4 -26        4.58       -8.32     20.42 o 
   2   4 -26       93.52      106.08     18.75 o 
   3   4 -26       24.98       -6.07     21.44 o 
   4   4 -26      292.48      318.12     33.99 o 
   5   4 -26      100.78       80.92     23.56 o 
   6   4 -26        0.52       38.74     32.88 o 
   7   4 -26      195.83      200.96     34.43 o 
   8   4 -26       55.70       84.51     25.16 o 
   1   5 -26       84.62       57.60     22.79 o 
   2   5 -26      295.93      291.01     27.46 o 
   3   5 -26       18.74       -4.72     22.14 o 
   4   5 -26       32.28       92.20     45.11 o 
   5   5 -26       22.18        6.57     25.77 o 
   6   5 -26       86.77       68.05     31.80 o 
   7   5 -26       30.86        2.97     30.01 o 
   0   6 -26       33.71      -44.61     45.26 o 
   1   6 -26       79.67       53.01     22.21 o 
   2   6 -26       30.42       34.48     26.77 o 
   3   6 -26       15.86       17.70     24.44 o 
   4   6 -26      449.11      534.81     40.23 o 
   2   0 -25      668.25      692.62     34.53 o 
   4   0 -25      181.71      255.07     32.61 o 
   6   0 -25       69.19       41.81     25.89 o 
   8   0 -25      893.17      931.72     60.82 o 
  10   0 -25      136.49      175.39     38.73 o 
   0   1 -25       35.35       63.70     18.32 o 
   1   1 -25      142.70      109.32     15.96 o 
   2   1 -25      130.27      127.13     18.92 o 
   3   1 -25       33.65       28.57     16.36 o 
   4   1 -25      142.55      133.29     20.24 o 
   5   1 -25        5.45        7.01     16.18 o 
   6   1 -25      478.68      501.68     26.81 o 
   7   1 -25       16.15       10.89     17.94 o 
   8   1 -25      278.11      314.73     24.36 o 
   9   1 -25      173.64      183.50     27.81 o 
  10   1 -25      190.28      140.76     25.60 o 
  11   1 -25        8.53        2.44     27.19 o 
   1   2 -25      599.15      565.17     21.15 o 
   2   2 -25      146.08      134.45     16.25 o 
   3   2 -25       62.47       53.96     18.16 o 
   4   2 -25      232.94      217.56     21.66 o 
   5   2 -25      133.88      110.70     20.42 o 
   6   2 -25      242.41      246.42     24.96 o 
   7   2 -25       34.51        6.57     19.61 o 
   8   2 -25      463.50      497.99     30.47 o 
   9   2 -25       62.32       30.89     20.39 o 
  10   2 -25      148.12      131.56     25.77 o 
  11   2 -25       58.28       40.95     29.69 o 
   0   3 -25       85.79       88.00     22.98 o 
   1   3 -25      141.82      124.59     16.48 o 
   2   3 -25       35.44       48.73     15.34 o 
   3   3 -25      143.73      164.78     21.73 o 
   4   3 -25      438.35      427.31     26.90 o 
   5   3 -25       55.87       18.29     22.30 o 
   6   3 -25      786.88      867.50     34.04 o 
   7   3 -25      120.85      136.43     23.50 o 
   8   3 -25       30.02       56.71     23.70 o 
   9   3 -25       17.76       -0.31     26.11 o 
  10   3 -25      122.12      124.08     27.79 o 
   1   4 -25       17.01       20.03     16.12 o 
   2   4 -25       77.49       46.27     15.67 o 
   3   4 -25       71.29       69.90     20.87 o 
   4   4 -25      212.56      190.20     25.43 o 
   5   4 -25       21.10       -4.42     20.99 o 
   6   4 -25       74.31       31.95     30.83 o 
   7   4 -25      136.38       80.98     26.88 o 
   8   4 -25      277.84      265.44     38.99 o 
   9   4 -25      115.10       67.22     30.51 o 
   0   5 -25      158.94       92.35     26.99 o 
   1   5 -25       18.32       36.87     19.49 o 
   2   5 -25       71.96      100.36     23.39 o 
   3   5 -25       16.18       22.61     24.67 o 
   4   5 -25        4.44      -20.82     24.03 o 
   5   5 -25      163.67      194.86     32.41 o 
   6   5 -25      228.88      177.14     37.27 o 
   7   5 -25       66.03       62.51     29.42 o 
   8   5 -25       77.09       65.92     36.55 o 
   1   6 -25      100.27       71.28     28.91 o 
   2   6 -25        9.21       57.72     21.87 o 
   3   6 -25       56.78       42.04     26.28 o 
   4   6 -25      249.65      237.00     33.81 o 
   5   6 -25      224.13      281.69     37.72 o 
   6   6 -25       45.53       60.13     31.74 o 
   0   7 -25      372.84      274.58     48.69 o 
   0   0 -24      211.47      283.44     40.30 o 
   2   0 -24      117.17      101.55     24.69 o 
   4   0 -24      878.56      905.87     48.05 o 
   6   0 -24      133.58      161.82     36.10 o 
   8   0 -24       32.36       41.22     31.38 o 
  10   0 -24       74.06       78.15     34.60 o 
  12   0 -24       33.81       38.39     37.08 o 
   1   1 -24        1.03        0.56     15.09 o 
   2   1 -24     1118.73     1202.09     35.11 o 
   3   1 -24      104.98       89.70     16.39 o 
   4   1 -24      566.82      539.66     23.91 o 
   5   1 -24      250.26      228.80     20.58 o 
   6   1 -24      202.35      220.60     22.62 o 
   7   1 -24        9.18       -4.34     18.81 o 
   8   1 -24       45.13       41.42     17.11 o 
   9   1 -24       22.33       12.26     19.60 o 
  10   1 -24        9.72       15.11     22.21 o 
  11   1 -24       22.81       24.84     27.85 o 
  12   1 -24      202.80      205.07     35.35 o 
   0   2 -24     2128.87     2141.37     56.18 o 
   1   2 -24      221.31      223.65     15.81 o 
   2   2 -24      542.36      522.85     22.63 o 
   3   2 -24      684.90      734.64     26.93 o 
   4   2 -24      328.59      345.59     21.32 o 
   5   2 -24       48.66       31.72     18.04 o 
   6   2 -24       40.52       10.53     18.02 o 
   7   2 -24      154.66      102.35     23.14 o 
   8   2 -24      251.10      240.35     24.70 o 
   9   2 -24       19.07       28.12     21.01 o 
  10   2 -24       34.16       67.35     25.31 o 
  11   2 -24       16.80        8.25     24.98 o 
   1   3 -24      172.28      160.63     14.71 o 
   2   3 -24      642.85      647.70     23.55 o 
   3   3 -24      265.35      271.43     21.52 o 
   4   3 -24      133.06      120.21     21.22 o 
   5   3 -24      156.66      155.79     25.11 o 
   6   3 -24      163.54      164.31     21.59 o 
   7   3 -24      108.26       98.74     22.25 o 
   8   3 -24       76.05       30.17     22.69 o 
   9   3 -24      156.79      139.70     23.68 o 
  10   3 -24      140.73      126.23     38.34 o 
  11   3 -24       53.51       32.00     29.31 o 
   0   4 -24      234.14      265.40     30.83 o 
   1   4 -24       25.62        8.20     15.98 o 
   2   4 -24      131.55      122.37     16.73 o 
   3   4 -24      359.45      347.42     22.39 o 
   4   4 -24      777.51      883.72     35.13 o 
   5   4 -24      227.21      176.37     29.78 o 
   6   4 -24      185.80      146.60     28.13 o 
   7   4 -24       39.65       -5.43     27.44 o 
   8   4 -24       24.74       19.82     30.45 o 
   9   4 -24      200.69      185.38     30.82 o 
  10   4 -24      155.19       91.31     30.79 o 
   1   5 -24        2.39       20.76     19.35 o 
   2   5 -24      411.63      390.80     29.53 o 
   3   5 -24       20.02       28.60     19.04 o 
   4   5 -24      107.14       78.32     23.92 o 
   5   5 -24      275.71      268.30     36.46 o 
   6   5 -24       58.44       68.84     24.97 o 
   7   5 -24      103.46      142.31     31.75 o 
   8   5 -24       39.09       46.40     32.74 o 
   9   5 -24        1.46        6.03     30.74 o 
   0   6 -24     1343.13     1548.35    105.90 o 
   1   6 -24       30.52       -4.19     19.06 o 
   2   6 -24       16.24      -30.76     30.76 o 
   3   6 -24       22.04       19.18     27.01 o 
   4   6 -24       19.42       31.97     26.59 o 
   5   6 -24       16.73      -17.41     28.72 o 
   6   6 -24       40.00       41.95     33.70 o 
   7   6 -24       46.27       54.72     30.97 o 
   1   7 -24       67.88       83.84     27.59 o 
   2   7 -24      142.10      133.66     33.39 o 
   3   7 -24       62.69       37.22     25.96 o 
   2   0 -23      554.32      522.26     27.66 o 
   4   0 -23      504.93      518.29     30.78 o 
   6   0 -23      207.19      210.02     29.19 o 
   8   0 -23      943.61     1022.28     47.07 o 
  10   0 -23      169.94      159.70     36.28 o 
  12   0 -23      288.99      307.58     53.31 o 
   0   1 -23     1910.75     2034.52     48.80 o 
   1   1 -23        4.29        1.18     12.30 o 
   2   1 -23       12.16       16.18     13.45 o 
   3   1 -23      615.81      562.11     23.00 o 
   4   1 -23       52.19       51.23     17.70 o 
   5   1 -23       14.55        3.37     15.02 o 
   6   1 -23      673.32      659.01     31.11 o 
   7   1 -23      149.61      153.20     19.09 o 
   8   1 -23      314.27      318.68     23.67 o 
   9   1 -23      636.81      650.66     38.67 o 
  10   1 -23      100.67       94.62     24.63 o 
  11   1 -23        1.27       25.75     24.49 o 
  12   1 -23       50.24       50.05     26.35 o 
   1   2 -23       74.67       72.01     13.36 o 
   2   2 -23      884.03      873.73     27.85 o 
   3   2 -23      211.84      228.67     19.17 o 
   4   2 -23      126.65      115.65     16.43 o 
   5   2 -23       35.75       22.68     13.90 o 
   6   2 -23       14.54       18.57     16.12 o 
   7   2 -23       52.69       39.15     15.74 o 
   8   2 -23      156.04      190.96     22.18 o 
   9   2 -23       27.02       19.38     21.18 o 
  10   2 -23      208.56      226.44     33.31 o 
  11   2 -23       27.49       13.82     23.75 o 
  12   2 -23      259.75      242.51     32.87 o 
   0   3 -23      344.23      306.93     26.43 o 
   1   3 -23      123.73      118.54     15.07 o 
   2   3 -23     2094.55     2086.40     54.34 o 
   3   3 -23      641.06      654.41     27.44 o 
   4   3 -23      233.19      188.89     18.29 o 
   5   3 -23      488.75      472.18     23.55 o 
   6   3 -23       85.74       77.92     18.21 o 
   7   3 -23      103.07      108.79     21.23 o 
   8   3 -23      200.83      210.24     22.40 o 
   9   3 -23      866.41      843.66     36.76 o 
  10   3 -23      583.12      604.03     33.29 o 
  11   3 -23      139.89       75.93     26.80 o 
   1   4 -23       77.12       79.03     18.06 o 
   2   4 -23      158.07      163.66     17.58 o 
   3   4 -23      117.96      109.75     16.41 o 
   4   4 -23      396.02      374.59     24.47 o 
   5   4 -23       12.65       16.61     15.73 o 
   6   4 -23      314.48      298.20     28.51 o 
   7   4 -23       51.30       38.68     25.70 o 
   8   4 -23      489.94      542.94     40.44 o 
   9   4 -23      121.61      133.97     28.15 o 
  10   4 -23       34.08        7.52     29.54 o 
   0   5 -23       65.20       37.25     29.45 o 
   1   5 -23       51.39       50.37     19.46 o 
   2   5 -23       77.25       49.02     20.91 o 
   3   5 -23      302.43      299.93     22.49 o 
   4   5 -23      157.20      152.54     26.56 o 
   5   5 -23       16.90       10.28     24.99 o 
   6   5 -23      293.69      360.25     31.93 o 
   7   5 -23        8.99       41.50     24.05 o 
   8   5 -23       60.96       30.55     21.50 o 
   9   5 -23       44.75      132.52     39.31 o 
   1   6 -23      127.15      115.14     21.62 o 
   2   6 -23      222.72      223.60     22.69 o 
   3   6 -23        7.49       18.17     26.02 o 
   4   6 -23      205.08      222.79     26.75 o 
   5   6 -23      107.68       76.91     28.38 o 
   6   6 -23       24.80      -24.09     31.22 o 
   7   6 -23        5.43       49.10     32.62 o 
   8   6 -23      261.57      376.45     52.49 o 
   0   7 -23       70.69      105.76     41.24 o 
   1   7 -23      149.42      164.77     30.61 o 
   2   7 -23      439.51      473.41     35.53 o 
   3   7 -23       24.42       24.68     28.71 o 
   4   7 -23       16.33        2.08     29.94 o 
   5   7 -23        8.14       -5.94     29.44 o 
   0   0 -22     1083.81     1114.12     77.82 o 
   2   0 -22      696.62      592.35     29.11 o 
   4   0 -22      259.65      272.46     24.37 o 
   6   0 -22      452.40      449.66     28.30 o 
   8   0 -22      198.05      176.55     26.04 o 
  10   0 -22      108.94       89.36     34.63 o 
  12   0 -22      100.33      114.41     49.30 o 
   1   1 -22      529.16      509.06     23.34 o 
   2   1 -22      637.72      628.45     22.35 o 
   3   1 -22      407.21      412.84     19.02 o 
   4   1 -22      929.20      919.93     31.28 o 
   5   1 -22       13.21       19.15     13.99 o 
   6   1 -22      330.08      348.58     21.13 o 
   7   1 -22      248.50      190.94     19.06 o 
   8   1 -22      586.42      576.36     25.35 o 
   9   1 -22      225.62      224.57     21.17 o 
  10   1 -22       79.44      102.23     25.85 o 
  11   1 -22       36.46       65.49     25.25 o 
  12   1 -22       17.49       12.59     24.68 o 
  13   1 -22       37.56       78.14     31.06 o 
   0   2 -22      499.85      479.66     24.77 o 
   1   2 -22      238.71      246.13     16.19 o 
   2   2 -22     1277.41     1278.95     34.29 o 
   3   2 -22      182.10      146.51     17.11 o 
   4   2 -22      416.98      459.75     23.15 o 
   5   2 -22      311.97      274.61     20.55 o 
   6   2 -22      259.24      270.89     20.40 o 
   7   2 -22       14.60      -17.63     17.63 o 
   8   2 -22      359.92      335.03     22.52 o 
   9   2 -22       42.87       28.17     17.79 o 
  10   2 -22      349.48      356.41     29.68 o 
  11   2 -22       19.95       -0.02     26.37 o 
  12   2 -22       88.82      103.54     28.00 o 
   1   3 -22      174.42      169.78     14.72 o 
   2   3 -22      832.18      863.99     26.85 o 
   3   3 -22      313.38      314.64     24.48 o 
   4   3 -22      765.86      750.67     25.49 o 
   5   3 -22     1379.63     1415.49     60.14 o 
   6   3 -22      145.70      176.97     21.16 o 
   7   3 -22      127.87      120.07     19.73 o 
   8   3 -22      131.35      101.19     21.50 o 
   9   3 -22      321.17      271.37     30.85 o 
  10   3 -22       92.08       91.79     22.89 o 
  11   3 -22      298.53      326.30     29.27 o 
  12   3 -22      105.23       91.57     28.36 o 
   0   4 -22     2136.53     2223.29     56.88 o 
   1   4 -22       99.74      116.88     14.98 o 
   2   4 -22      320.19      319.09     21.16 o 
   3   4 -22       87.00       83.40     14.57 o 
   4   4 -22      207.95      190.42     19.25 o 
   5   4 -22      136.43      123.99     18.21 o 
   6   4 -22      618.62      650.25     29.21 o 
   7   4 -22      109.98       62.62     18.06 o 
   8   4 -22      271.85      251.79     26.45 o 
   9   4 -22       64.85       36.23     24.14 o 
  10   4 -22       42.89       49.10     28.86 o 
  11   4 -22       33.58       37.59     24.44 o 
   1   5 -22       16.93        5.21     15.81 o 
   2   5 -22      364.42      381.40     20.60 o 
   3   5 -22       17.65       -3.21     16.70 o 
   4   5 -22       29.80       25.19     17.82 o 
   5   5 -22       97.31       29.53     24.44 o 
   6   5 -22      154.92      149.77     34.83 o 
   7   5 -22       87.94       72.23     29.80 o 
   8   5 -22      325.50      287.82     29.31 o 
   9   5 -22      148.00       90.85     30.96 o 
  10   5 -22       48.60       25.50     31.81 o 
   0   6 -22      158.56      195.65     29.45 o 
   1   6 -22      226.21      230.28     23.92 o 
   2   6 -22        0.49       15.73     23.46 o 
   3   6 -22       21.50       38.67     26.63 o 
   4   6 -22      191.66      178.71     27.55 o 
   5   6 -22       40.25       23.25     25.31 o 
   6   6 -22      347.91      370.34     41.16 o 
   7   6 -22       47.80        0.38     35.00 o 
   8   6 -22       65.61       45.97     40.37 o 
   1   7 -22      293.44      263.51     30.14 o 
   2   7 -22      100.22       99.81     27.64 o 
   3   7 -22        7.07        9.52     25.20 o 
   4   7 -22      129.61      151.29     30.03 o 
   5   7 -22       19.58       75.51     46.62 o 
   6   7 -22      128.25      142.35     36.48 o 
   2   0 -21      917.72      884.67     48.87 o 
   4   0 -21       16.62       13.88     25.12 o 
   6   0 -21       47.28       49.19     19.83 o 
   8   0 -21     1244.91     1291.78     49.60 o 
  10   0 -21      191.37      156.53     28.37 o 
  12   0 -21      294.43      305.05     37.23 o 
   0   1 -21     1237.26     1232.07     40.24 o 
   1   1 -21      316.55      286.35     17.50 o 
   2   1 -21        1.04        7.62     10.62 o 
   3   1 -21       16.29       24.11     11.66 o 
   4   1 -21     2262.52     2268.06     49.05 o 
   5   1 -21      198.64      198.80     17.03 o 
   6   1 -21      227.92      243.25     17.67 o 
   7   1 -21      667.46      679.16     28.53 o 
   8   1 -21      267.89      239.52     20.28 o 
   9   1 -21      113.98      134.56     27.67 o 
  10   1 -21      152.29      154.39     21.27 o 
  11   1 -21       79.38       48.72     23.17 o 
  12   1 -21       63.18       84.96     25.20 o 
  13   1 -21      130.15      150.73     31.41 o 
   1   2 -21      324.88      320.21     16.30 o 
   2   2 -21     3387.40     3483.65     62.06 o 
   3   2 -21       38.22       44.22     12.18 o 
   4   2 -21       34.34        5.75     12.89 o 
   5   2 -21       77.72       66.24     14.12 o 
   6   2 -21      142.12      122.99     16.72 o 
   7   2 -21       93.07       92.67     16.24 o 
   8   2 -21      623.86      625.76     28.43 o 
   9   2 -21       71.96       74.85     18.93 o 
  10   2 -21      665.43      667.97     31.05 o 
  11   2 -21       85.98       85.91     26.76 o 
  12   2 -21      154.94      154.75     28.31 o 
  13   2 -21       18.46      -14.53     31.68 o 
   0   3 -21      850.25      895.52     35.25 o 
   1   3 -21     1467.25     1562.25     32.77 o 
   2   3 -21      340.62      337.99     17.57 o 
   3   3 -21     2581.74     2499.71     53.90 o 
   4   3 -21     1439.73     1452.69     37.45 o 
   5   3 -21     1104.37     1152.52     32.80 o 
   6   3 -21      567.32      525.86     23.55 o 
   7   3 -21     1143.62     1126.38     32.43 o 
   8   3 -21      265.16      240.55     21.86 o 
   9   3 -21      232.74      228.13     24.58 o 
  10   3 -21       36.91       51.92     22.72 o 
  11   3 -21      621.32      635.61     33.73 o 
  12   3 -21       37.92       70.23     37.32 o 
   1   4 -21      329.54      301.33     16.03 o 
   2   4 -21      304.82      296.65     19.67 o 
   3   4 -21       87.47       76.34     15.29 o 
   4   4 -21      829.63      818.41     30.27 o 
   5   4 -21      367.77      356.51     20.26 o 
   6   4 -21       26.66       43.90     16.90 o 
   7   4 -21      138.84      151.95     19.76 o 
   8   4 -21       33.91       54.21     17.82 o 
   9   4 -21       46.96       54.06     27.25 o 
  10   4 -21      283.70      303.75     30.26 o 
  11   4 -21       74.52       87.57     27.59 o 
  12   4 -21       96.30       77.12     34.94 o 
   0   5 -21     3817.05     3966.86     97.74 o 
   1   5 -21      317.19      332.61     20.99 o 
   2   5 -21      236.73      216.83     21.79 o 
   3   5 -21       31.57       20.42     16.14 o 
   4   5 -21       20.57        3.43     18.18 o 
   5   5 -21      125.25       92.82     21.39 o 
   6   5 -21       90.87       71.21     23.95 o 
   7   5 -21      252.95      285.85     29.27 o 
   8   5 -21      199.83      219.81     27.32 o 
   9   5 -21       62.40       47.18     26.90 o 
  10   5 -21       23.33       -9.62     29.97 o 
   1   6 -21       31.32        6.66     17.02 o 
   2   6 -21      485.22      557.56     31.78 o 
   3   6 -21       28.34       17.83     19.42 o 
   4   6 -21      216.67      220.12     27.71 o 
   5   6 -21       48.79       63.18     31.06 o 
   6   6 -21        9.94        6.68     24.61 o 
   7   6 -21       60.61       43.10     29.36 o 
   8   6 -21       11.28       44.50     28.90 o 
   9   6 -21        8.02       12.87     27.93 o 
   0   7 -21       43.39       47.59     30.35 o 
   1   7 -21       55.09       27.83     19.39 o 
   2   7 -21       15.97       17.14     19.87 o 
   3   7 -21       44.01       79.67     24.18 o 
   4   7 -21      173.81      212.60     28.36 o 
   5   7 -21       10.17        9.63     24.78 o 
   6   7 -21      344.84      328.88     47.84 o 
   7   7 -21      254.13      229.33     43.17 o 
   1   8 -21       26.88        1.45     31.65 o 
   2   8 -21      110.03      125.26     39.28 o 
   0   0 -20     1030.39     1048.21     64.64 o 
   2   0 -20      593.49      550.24     26.91 o 
   4   0 -20      102.45      118.06     21.29 o 
   6   0 -20     1089.92     1099.60     40.11 o 
   8   0 -20     1513.39     1630.21     54.80 o 
  10   0 -20      563.90      521.02     41.43 o 
  12   0 -20       97.32       62.80     30.60 o 
  14   0 -20       17.32      -29.09     56.31 o 
   1   1 -20       73.55       53.98     13.95 o 
   2   1 -20      208.30      218.08     17.36 o 
   3   1 -20      300.26      304.18     16.74 o 
   4   1 -20     1582.65     1608.75     38.49 o 
   5   1 -20       67.32       44.79     12.08 o 
   6   1 -20      557.28      577.55     24.25 o 
   7   1 -20       82.99       52.39     15.19 o 
   8   1 -20      938.40      962.75     29.09 o 
   9   1 -20      119.99      123.84     18.02 o 
  10   1 -20      185.88      184.07     24.85 o 
  11   1 -20       25.60       -1.37     21.40 o 
  12   1 -20      143.07      149.22     27.85 o 
  13   1 -20       62.81       97.92     31.38 o 
  14   1 -20       23.82       28.27     33.56 o 
   0   2 -20      277.86      269.25     20.35 o 
   1   2 -20        0.36       -6.51     12.17 o 
   2   2 -20       93.22       75.58     14.24 o 
   3   2 -20      277.67      242.77     14.46 o 
   4   2 -20      411.02      406.11     18.47 o 
   5   2 -20      132.44      115.67     15.94 o 
   6   2 -20     1905.94     1969.60     40.96 o 
   7   2 -20       54.55       51.83     17.38 o 
   8   2 -20      173.78      166.47     16.06 o 
   9   2 -20       46.66       53.96     17.95 o 
  10   2 -20      481.22      554.79     28.86 o 
  11   2 -20       28.86        1.11     21.87 o 
  12   2 -20       32.98       18.42     24.16 o 
  13   2 -20       39.96       26.24     30.35 o 
   1   3 -20     4381.86     4553.79     70.86 o 
   2   3 -20      469.73      454.79     18.12 o 
   3   3 -20     2034.43     1993.72     40.02 o 
   4   3 -20     1235.27     1192.83     31.06 o 
   5   3 -20      110.31      115.60     16.45 o 
   6   3 -20      929.80      916.74     26.28 o 
   7   3 -20      413.71      377.18     20.41 o 
   8   3 -20      572.83      621.56     36.63 o 
   9   3 -20       97.02       54.93     20.52 o 
  10   3 -20      183.39      188.86     23.01 o 
  11   3 -20       53.96       70.76     24.13 o 
  12   3 -20       45.78       55.54     25.99 o 
  13   3 -20       38.15       10.32     26.62 o 
   0   4 -20       61.46       56.68     18.70 o 
   1   4 -20       26.91       29.46     12.52 o 
   2   4 -20     1789.49     1834.81     36.51 o 
   3   4 -20      348.51      357.68     16.84 o 
   4   4 -20      737.96      765.71     26.92 o 
   5   4 -20       28.12       23.59     14.38 o 
   6   4 -20      299.65      327.87     25.90 o 
   7   4 -20      149.75      151.02     21.80 o 
   8   4 -20     1165.66     1264.36     38.36 o 
   9   4 -20      107.19       95.91     22.66 o 
  10   4 -20      212.49      191.33     29.47 o 
  11   4 -20       15.53        5.66     23.94 o 
  12   4 -20      148.74      106.99     36.67 o 
   1   5 -20       43.73       60.74     16.98 o 
   2   5 -20       18.63       27.74     15.29 o 
   3   5 -20       23.48       22.84     15.78 o 
   4   5 -20      235.50      222.21     19.85 o 
   5   5 -20      112.30      105.67     17.56 o 
   6   5 -20       77.59       69.21     26.11 o 
   7   5 -20       84.87       97.30     24.74 o 
   8   5 -20      562.07      517.18     32.47 o 
   9   5 -20       15.08        6.93     25.26 o 
  10   5 -20      174.63      186.17     31.99 o 
  11   5 -20       23.35       41.55     34.71 o 
   0   6 -20       99.66       74.17     38.43 o 
   1   6 -20      191.56      190.13     23.63 o 
   2   6 -20      162.93      152.48     19.47 o 
   3   6 -20       84.02       75.38     18.61 o 
   4   6 -20      141.75      153.11     25.44 o 
   5   6 -20       39.13        9.02     37.38 o 
   6   6 -20      301.95      312.13     33.22 o 
   7   6 -20       70.34       72.62     34.54 o 
   8   6 -20      131.06      102.47     30.87 o 
   9   6 -20       16.89      -29.22     29.22 o 
   1   7 -20      255.79      261.04     22.27 o 
   2   7 -20       32.43       26.53     18.83 o 
   3   7 -20       66.67       16.60     25.76 o 
   4   7 -20      182.87      191.82     27.92 o 
   5   7 -20       87.92      118.55     30.80 o 
   6   7 -20       62.29       76.99     26.44 o 
   7   7 -20       50.27       70.02     31.85 o 
   0   8 -20       55.10       -9.46     51.84 o 
   1   8 -20       66.49       57.53     30.19 o 
   2   8 -20      225.03      194.52     40.51 o 
   3   8 -20       33.79      -12.31     27.71 o 
   4   8 -20       96.34       84.51     27.44 o 
   2   0 -19     3221.40     3342.47     84.35 o 
   4   0 -19       79.81       78.09     19.38 o 
   6   0 -19      136.37       73.96     22.19 o 
   8   0 -19       34.98       42.28     17.95 o 
  10   0 -19        4.41       -4.53     30.92 o 
  12   0 -19      463.89      497.82     43.31 o 
  14   0 -19      189.22      214.55     41.24 o 
   0   1 -19     7285.88     7048.07    131.86 o 
   1   1 -19      155.37      187.66     14.83 o 
   2   1 -19       76.33       74.63     13.07 o 
   3   1 -19       53.67       55.20     11.58 o 
   4   1 -19      567.50      630.59     20.04 o 
   5   1 -19       41.92       40.14     11.41 o 
   6   1 -19       42.63       52.88     13.11 o 
   7   1 -19      292.78      292.56     20.88 o 
   8   1 -19       99.04       96.44     14.93 o 
   9   1 -19      601.59      636.55     25.21 o 
  10   1 -19      150.71      127.07     20.27 o 
  11   1 -19       43.52       49.23     21.71 o 
  12   1 -19      500.21      501.34     33.60 o 
  13   1 -19        1.67      -24.44     24.44 o 
  14   1 -19      402.43      467.01     40.67 o 
   1   2 -19       72.08       72.31     11.41 o 
   2   2 -19     4171.56     4294.67     69.82 o 
   3   2 -19        3.31        2.68     11.02 o 
   4   2 -19      110.04      117.49     14.33 o 
   5   2 -19      387.11      382.25     20.81 o 
   6   2 -19       86.18       93.88     14.60 o 
   7   2 -19       91.28       70.54     12.90 o 
   8   2 -19       12.62       -4.89     12.36 o 
   9   2 -19        1.98      -14.17     14.17 o 
  10   2 -19       73.80       71.56     17.39 o 
  11   2 -19       16.18       41.71     19.74 o 
  12   2 -19      183.86      225.71     28.00 o 
  13   2 -19       21.57       39.48     28.12 o 
  14   2 -19      425.25      485.56     52.21 o 
   0   3 -19     4225.68     4307.63     80.73 o 
   1   3 -19     2625.65     2490.43     46.08 o 
   2   3 -19      241.53      243.55     17.08 o 
   3   3 -19     3469.00     3554.44     73.68 o 
   4   3 -19      164.55      169.69     14.46 o 
   5   3 -19      257.53      259.00     17.23 o 
   6   3 -19      440.44      428.46     20.82 o 
   7   3 -19     2436.99     2390.50     59.71 o 
   8   3 -19       39.30       29.90     14.76 o 
   9   3 -19       76.25       55.34     16.72 o 
  10   3 -19      407.23      484.27     27.98 o 
  11   3 -19       88.55       76.27     20.32 o 
  12   3 -19      193.11      186.88     29.02 o 
  13   3 -19      251.16      232.51     32.12 o 
   1   4 -19      302.07      272.81     16.46 o 
   2   4 -19     1059.97     1079.83     26.11 o 
   3   4 -19       58.70       57.50     10.72 o 
   4   4 -19      628.36      666.91     24.44 o 
   5   4 -19      681.45      703.84     36.34 o 
   6   4 -19       44.44       52.95     13.30 o 
   7   4 -19      209.44      196.93     20.64 o 
   8   4 -19       36.63       16.72     18.39 o 
   9   4 -19       47.20       -2.70     31.36 o 
  10   4 -19      245.31      256.79     30.32 o 
  11   4 -19       65.73       73.72     24.98 o 
  12   4 -19      244.13      246.71     30.03 o 
   0   5 -19      256.59      251.15     22.19 o 
   1   5 -19      338.68      338.23     19.50 o 
   2   5 -19     1066.68     1027.69     26.03 o 
   3   5 -19      454.65      442.54     22.64 o 
   4   5 -19     1803.07     1814.98     48.50 o 
   5   5 -19      465.10      452.37     28.47 o 
   6   5 -19       77.50       62.31     23.33 o 
   7   5 -19        8.95       -6.44     17.36 o 
   8   5 -19      174.69      153.08     25.92 o 
   9   5 -19       69.52       65.70     21.51 o 
  10   5 -19       13.83       21.12     24.59 o 
  11   5 -19      284.60      305.15     43.41 o 
   1   6 -19       10.72        8.44     17.29 o 
   2   6 -19      349.18      366.72     24.32 o 
   3   6 -19      165.39      126.36     18.89 o 
   4   6 -19      119.83      103.92     26.10 o 
   5   6 -19       73.45       55.77     28.54 o 
   6   6 -19      184.46      182.10     28.98 o 
   7   6 -19       22.85       31.58     24.55 o 
   8   6 -19       17.47       19.71     27.38 o 
   9   6 -19       22.33      -11.66     24.61 o 
  10   6 -19       98.27      130.72     30.40 o 
   0   7 -19      254.31      291.51     31.49 o 
   1   7 -19       96.87       63.09     19.50 o 
   2   7 -19       64.54       79.82     24.38 o 
   3   7 -19      134.68      130.92     25.11 o 
   4   7 -19       27.45       45.92     22.38 o 
   5   7 -19       50.21        8.74     19.61 o 
   6   7 -19       39.17       53.50     26.46 o 
   7   7 -19       33.16       26.45     26.56 o 
   8   7 -19       16.06       13.61     35.99 o 
   1   8 -19       18.19        3.73     28.29 o 
   2   8 -19      220.43      214.77     28.84 o 
   3   8 -19       12.29       28.49     29.35 o 
   4   8 -19       77.88       63.89     26.96 o 
   5   8 -19       49.27       42.66     32.08 o 
   0   0 -18      771.67      829.02     34.12 o 
   2   0 -18      482.09      470.65     52.56 o 
   4   0 -18      210.86      207.32     20.93 o 
   6   0 -18     5446.75     5509.95    123.45 o 
   8   0 -18     1783.19     1875.29     66.55 o 
  10   0 -18       63.79       40.58     19.95 o 
  12   0 -18       78.70       47.83     33.90 o 
  14   0 -18       38.70       58.67     36.24 o 
   1   1 -18      141.32      152.31     13.13 o 
   2   1 -18       18.97       16.04     12.25 o 
   3   1 -18      251.12      226.40     13.17 o 
   4   1 -18      813.87      783.93     21.87 o 
   5   1 -18        0.84       13.63     10.70 o 
   6   1 -18     1225.53     1231.79     28.70 o 
   7   1 -18      221.45      238.85     20.73 o 
   8   1 -18     2851.28     2970.24     52.00 o 
   9   1 -18      140.85      140.66     17.23 o 
  10   1 -18      277.64      279.46     22.64 o 
  11   1 -18       98.91      109.90     21.70 o 
  12   1 -18      247.22      288.03     27.38 o 
  13   1 -18       22.68       14.62     22.55 o 
  14   1 -18       25.96      -20.61     22.91 o 
   0   2 -18      731.55      694.11     24.13 o 
   1   2 -18      144.78      149.34     13.64 o 
   2   2 -18     4153.05     4225.96    116.42 o 
   3   2 -18      189.32      183.57     13.60 o 
   4   2 -18       71.69       61.56     11.34 o 
   5   2 -18      116.70      107.27     13.52 o 
   6   2 -18      338.36      323.06     18.15 o 
   7   2 -18       76.78       85.29     14.43 o 
   8   2 -18      518.66      548.40     21.96 o 
   9   2 -18       58.11       47.18     14.57 o 
  10   2 -18     1160.44     1204.73     37.11 o 
  11   2 -18      108.44      100.76     23.46 o 
  12   2 -18       73.57       73.45     24.16 o 
  13   2 -18       69.67       63.22     25.48 o 
  14   2 -18       87.77       98.54     28.77 o 
   1   3 -18      406.70      401.98     17.02 o 
   2   3 -18      203.96      216.06     14.01 o 
   3   3 -18     1481.82     1522.37     30.29 o 
   4   3 -18     1317.66     1330.28     28.91 o 
   5   3 -18      309.77      252.29     15.29 o 
   6   3 -18      959.25      969.97     26.69 o 
   7   3 -18      463.55      444.11     18.42 o 
   8   3 -18      587.02      587.40     23.41 o 
   9   3 -18       26.11       13.34     16.00 o 
  10   3 -18      291.50      318.16     23.92 o 
  11   3 -18      167.82      135.89     20.57 o 
  12   3 -18       20.88       24.76     21.59 o 
  13   3 -18       14.16       32.60     23.26 o 
  14   3 -18       79.60      113.46     26.59 o 
   0   4 -18     3493.85     3479.64    120.50 o 
   1   4 -18     1037.86     1008.32     26.89 o 
   2   4 -18      459.93      448.85     16.83 o 
   3   4 -18     1320.22     1291.72     26.87 o 
   4   4 -18     2323.46     2356.51     36.76 o 
   5   4 -18       97.24      105.32     13.55 o 
   6   4 -18     1447.85     1502.77     35.45 o 
   7   4 -18      192.12      199.47     17.63 o 
   8   4 -18      469.77      509.42     24.35 o 
   9   4 -18      249.04      233.67     21.04 o 
  10   4 -18       59.60       53.01     20.93 o 
  11   4 -18        2.79       17.60     21.06 o 
  12   4 -18      287.99      305.17     27.91 o 
  13   4 -18       24.51       68.34     47.32 o 
   1   5 -18     1297.29     1355.84     31.77 o 
   2   5 -18       54.95       44.90     11.63 o 
   3   5 -18       56.50       38.61     11.59 o 
   4   5 -18     1170.07     1198.68     29.21 o 
   5   5 -18       39.13       34.12     17.37 o 
   6   5 -18       67.37       79.52     21.88 o 
   7   5 -18      113.60       90.68     22.13 o 
   8   5 -18      304.05      304.82     24.68 o 
   9   5 -18       39.75       39.35     20.09 o 
  10   5 -18      103.78       85.59     30.97 o 
  11   5 -18       36.62        0.50     30.30 o 
  12   5 -18       42.56        3.51     37.75 o 
   0   6 -18       82.46       85.66     19.56 o 
   1   6 -18      139.20      105.15     17.99 o 
   2   6 -18      201.09      221.24     21.99 o 
   3   6 -18      164.16      169.46     22.80 o 
   4   6 -18       25.61       33.60     18.54 o 
   5   6 -18      126.44      141.14     25.04 o 
   6   6 -18      273.49      300.75     27.21 o 
   7   6 -18       66.71       34.63     26.70 o 
   8   6 -18       90.19      115.80     28.11 o 
   9   6 -18       11.73      -10.75     26.21 o 
  10   6 -18      142.63      118.98     29.76 o 
   1   7 -18       39.31       28.92     16.21 o 
   2   7 -18       41.22       15.92     17.89 o 
   3   7 -18       24.57       34.50     21.34 o 
   4   7 -18      220.40      240.86     26.32 o 
   5   7 -18      164.30      164.30     25.82 o 
   6   7 -18       33.12       18.61     25.67 o 
   7   7 -18        6.28        3.06     21.63 o 
   8   7 -18      145.49      154.46     41.15 o 
   9   7 -18        1.53       -2.39     36.84 o 
   0   8 -18      121.77       90.02     74.52 o 
   1   8 -18       58.97       65.66     30.55 o 
   2   8 -18       16.60       32.27     23.36 o 
   3   8 -18       49.92       41.66     22.94 o 
   4   8 -18       55.40       -5.06     30.42 o 
   5   8 -18       97.04       77.00     26.92 o 
   6   8 -18      369.68      342.06     35.70 o 
   2   0 -17     5385.54     5683.96    111.29 o 
   4   0 -17      223.41      208.96     18.37 o 
   6   0 -17      374.60      397.85     25.11 o 
   8   0 -17     1693.27     1756.55     52.20 o 
  10   0 -17     1300.40     1291.52     60.05 o 
  12   0 -17      401.75      397.28     39.37 o 
  14   0 -17      210.15      268.70     60.52 o 
   0   1 -17     3490.80     3495.00     90.03 o 
   1   1 -17       78.89       78.34      9.18 o 
   2   1 -17      125.43      117.36     12.43 o 
   3   1 -17       67.79       86.57     10.77 o 
   4   1 -17     2195.88     2185.80     41.35 o 
   5   1 -17       51.29       51.03     12.31 o 
   6   1 -17       32.46       36.62     10.13 o 
   7   1 -17      237.26      221.70     16.34 o 
   8   1 -17      617.61      577.49     21.18 o 
   9   1 -17      328.62      319.48     19.84 o 
  10   1 -17      352.02      356.18     22.79 o 
  11   1 -17       30.68       28.36     17.46 o 
  12   1 -17      121.59      145.00     21.74 o 
  13   1 -17        2.30       10.10     26.65 o 
  14   1 -17      149.63      158.35     25.01 o 
  15   1 -17       17.09       27.77     26.21 o 
   1   2 -17       63.69       55.80      9.12 o 
   2   2 -17     1170.82     1090.48     25.40 o 
   3   2 -17       59.46       42.02     11.09 o 
   4   2 -17      567.24      548.51     18.31 o 
   5   2 -17      134.56      125.92     15.07 o 
   6   2 -17      245.02      256.33     15.72 o 
   7   2 -17      198.56      183.01     15.43 o 
   8   2 -17       66.92       68.69     14.33 o 
   9   2 -17      569.83      581.78     24.72 o 
  10   2 -17      251.93      256.75     21.84 o 
  11   2 -17      354.42      347.49     24.32 o 
  12   2 -17      332.32      327.90     25.63 o 
  13   2 -17      184.54      172.79     27.40 o 
  14   2 -17       10.13       -0.31     27.32 o 
   0   3 -17     3868.54     3791.44     67.13 o 
   1   3 -17      363.10      355.63     15.12 o 
   2   3 -17      942.27      904.43     22.44 o 
   3   3 -17     1102.49     1132.20     24.95 o 
   4   3 -17      751.37      781.60     22.67 o 
   5   3 -17      284.02      293.01     14.08 o 
   6   3 -17      496.35      489.91     19.65 o 
   7   3 -17       64.50       72.26     12.11 o 
   8   3 -17      541.11      513.28     23.23 o 
   9   3 -17      280.23      273.57     20.32 o 
  10   3 -17      281.66      280.43     21.83 o 
  11   3 -17      684.43      691.89     30.17 o 
  12   3 -17       78.77       79.44     21.10 o 
  13   3 -17       11.33        0.40     17.47 o 
  14   3 -17      449.23      525.63     46.92 o 
   1   4 -17      579.97      585.64     20.84 o 
   2   4 -17     3895.06     3987.74     70.92 o 
   3   4 -17      570.86      617.04     18.41 o 
   4   4 -17      360.72      375.40     16.83 o 
   5   4 -17      528.95      556.93     19.56 o 
   6   4 -17      838.82      810.78     23.73 o 
   7   4 -17       60.35       67.69     14.38 o 
   8   4 -17      550.84      623.00     27.53 o 
   9   4 -17       23.79       13.47     15.83 o 
  10   4 -17       20.91        4.20     15.96 o 
  11   4 -17       32.46       -3.53     18.00 o 
  12   4 -17      375.85      413.05     31.08 o 
  13   4 -17       24.29        2.54     35.44 o 
   0   5 -17      358.72      417.97     17.35 o 
   1   5 -17      292.21      290.18     11.10 o 
   2   5 -17      156.78      155.81     11.67 o 
   3   5 -17       61.74       61.11      9.79 o 
   4   5 -17      331.68      327.42     14.18 o 
   5   5 -17        4.49        0.56     10.52 o 
   6   5 -17      232.11      215.03     20.92 o 
   7   5 -17      213.69      186.43     21.43 o 
   8   5 -17       30.26       43.94     17.60 o 
   9   5 -17       91.87       83.59     20.14 o 
  10   5 -17        8.50        7.50     24.12 o 
  11   5 -17       12.06       -7.50     23.49 o 
  12   5 -17      108.39      129.46     38.84 o 
   1   6 -17      238.21      231.14     19.15 o 
   2   6 -17      388.63      369.15     20.87 o 
   3   6 -17       59.09       40.49     16.13 o 
   4   6 -17      125.72      136.46     20.39 o 
   5   6 -17      442.80      477.13     31.39 o 
   6   6 -17       17.61       32.99     24.94 o 
   7   6 -17      127.41      122.89     25.72 o 
   8   6 -17       72.02       41.20     23.96 o 
   9   6 -17      102.52       72.55     25.93 o 
  10   6 -17       15.52       -4.88     25.78 o 
  11   6 -17      132.45      179.76     50.41 o 
   0   7 -17      272.32      314.47     30.87 o 
   1   7 -17       12.39        3.24     15.92 o 
   2   7 -17       52.52       35.97     16.86 o 
   3   7 -17       63.87       32.93     16.89 o 
   4   7 -17      467.75      437.20     30.07 o 
   5   7 -17       92.07       83.05     21.94 o 
   6   7 -17      449.60      476.56     34.16 o 
   7   7 -17       51.29       69.33     25.48 o 
   8   7 -17       36.86       34.66     25.25 o 
   9   7 -17        8.46       33.35     30.26 o 
   1   8 -17       22.85       26.71     25.20 o 
   2   8 -17      251.87      248.86     30.08 o 
   3   8 -17      107.49      102.99     24.28 o 
   4   8 -17      108.68       97.57     27.44 o 
   5   8 -17       30.56       27.50     28.32 o 
   6   8 -17        9.66       24.68     36.44 o 
   7   8 -17       17.58       18.49     25.87 o 
   0   9 -17       40.89      101.24     65.00 o 
   1   9 -17       46.32        6.14     34.52 o 
   2   0 -16     7001.03     7771.64    147.40 o 
   4   0 -16     1409.13     1251.68     36.75 o 
   6   0 -16      123.15      103.86     15.31 o 
   8   0 -16      387.18      407.01     28.35 o 
  10   0 -16     1413.88     1419.00     49.25 o 
  12   0 -16      292.88      284.04     38.19 o 
  14   0 -16      148.96      198.28     59.21 o 
   1   1 -16      256.93      248.59     13.54 o 
   2   1 -16      596.02      521.22     18.00 o 
   3   1 -16     1211.47     1286.27     28.27 o 
   4   1 -16      432.80      400.62     14.75 o 
   5   1 -16      185.13      168.03     14.49 o 
   6   1 -16      545.63      557.64     21.78 o 
   7   1 -16       70.82       72.74     11.12 o 
   8   1 -16     3000.06     3137.21     70.21 o 
   9   1 -16      207.01      189.43     17.63 o 
  10   1 -16      323.53      337.14     19.68 o 
  11   1 -16      182.24      162.87     17.73 o 
  12   1 -16      136.66      145.00     19.94 o 
  13   1 -16        5.40        3.44     19.33 o 
  14   1 -16      118.59      160.78     27.10 o 
  15   1 -16        6.40       -6.41     26.48 o 
   0   2 -16     1227.73     1148.23     37.03 o 
   1   2 -16      115.92      106.58     10.53 o 
   2   2 -16      231.81      261.29     12.20 o 
   3   2 -16      100.48       84.19      9.90 o 
   4   2 -16     2294.25     2242.50     46.04 o 
   5   2 -16        0.42       -3.64      8.73 o 
   6   2 -16     4017.64     4055.57     62.63 o 
   7   2 -16      269.06      244.20     14.99 o 
   8   2 -16      979.83      975.03     27.21 o 
   9   2 -16      155.19      152.50     15.20 o 
  10   2 -16      135.78      135.04     17.74 o 
  11   2 -16       56.88       35.43     18.38 o 
  12   2 -16       55.72       56.85     21.10 o 
  13   2 -16       47.08       51.34     20.90 o 
  14   2 -16       49.52       59.30     25.39 o 
  15   2 -16       26.40      -25.70     25.70 o 
   1   3 -16      421.12      384.88     14.46 o 
   2   3 -16     1896.31     1866.32     32.05 o 
   3   3 -16       76.59       64.98     10.24 o 
   4   3 -16      528.85      531.34     16.91 o 
   5   3 -16      311.68      294.24     16.81 o 
   6   3 -16      228.55      254.59     15.05 o 
   7   3 -16      220.05      197.76     14.74 o 
   8   3 -16      910.37      847.74     25.77 o 
   9   3 -16      324.72      304.74     20.05 o 
  10   3 -16      166.65      145.61     18.27 o 
  11   3 -16      113.65      105.20     17.32 o 
  12   3 -16       20.46       46.94     20.28 o 
  13   3 -16       14.77       19.73     19.53 o 
  14   3 -16      239.76      308.04     41.75 o 
   0   4 -16     8974.16     9346.77    186.99 o 
   1   4 -16     2502.41     2535.63     47.00 o 
   2   4 -16     1157.53     1117.16     29.25 o 
   3   4 -16      410.80      438.67     14.59 o 
   4   4 -16      499.97      500.22     15.22 o 
   5   4 -16      894.27      862.53     31.77 o 
   6   4 -16      419.46      399.23     17.69 o 
   7   4 -16       40.19       32.88     11.53 o 
   8   4 -16      731.22      809.75     27.18 o 
   9   4 -16      129.16      112.67     16.77 o 
  10   4 -16       90.94       97.07     18.25 o 
  11   4 -16       47.17       43.24     19.14 o 
  12   4 -16      387.79      414.19     27.62 o 
  13   4 -16      113.14      191.50     38.49 o 
   1   5 -16      773.25      841.38     24.16 o 
   2   5 -16      111.62      133.36     11.22 o 
   3   5 -16       11.15        7.92      6.86 o 
   4   5 -16     1642.49     1562.76     31.20 o 
   5   5 -16      290.79      268.59     14.10 o 
   6   5 -16      270.60      249.62     16.94 o 
   7   5 -16      112.45      106.08     15.83 o 
   8   5 -16       26.43       74.93     30.69 o 
   9   5 -16      101.97      113.50     30.36 o 
  10   5 -16      317.41      312.28     29.91 o 
  11   5 -16       60.92       53.10     32.08 o 
  12   5 -16       84.72      105.78     38.07 o 
  13   5 -16       23.59      -18.94     67.03 o 
   0   6 -16      140.84      130.39     21.37 o 
   1   6 -16      236.17      252.23     20.45 o 
   2   6 -16       91.37       81.92     14.69 o 
   3   6 -16       83.70       90.41     15.85 o 
   4   6 -16      166.82      135.46     23.02 o 
   5   6 -16       45.59       57.81     19.21 o 
   6   6 -16      494.25      533.66     33.95 o 
   7   6 -16      441.23      442.15     30.70 o 
   8   6 -16      180.32      200.28     29.26 o 
   9   6 -16       93.10       96.28     23.10 o 
  10   6 -16       59.36       47.48     34.82 o 
  11   6 -16       30.05      -22.54     41.41 o 
   1   7 -16      131.16       73.04     18.59 o 
   2   7 -16      229.07      254.75     19.23 o 
   3   7 -16       71.57       58.04     17.59 o 
   4   7 -16      250.03      264.16     25.63 o 
   5   7 -16       57.89       64.43     24.40 o 
   6   7 -16      173.62      190.83     37.06 o 
   7   7 -16       12.21       -0.94     23.26 o 
   8   7 -16       31.99       41.18     22.81 o 
   9   7 -16       76.93       73.64     31.86 o 
  10   7 -16        7.80       39.23     46.91 o 
   0   8 -16      148.64      152.27     33.19 o 
   1   8 -16       82.88       57.27     25.40 o 
   2   8 -16       38.51       24.02     22.27 o 
   3   8 -16       30.15       41.27     21.26 o 
   4   8 -16       98.46       85.81     25.20 o 
   5   8 -16      102.65       74.79     29.21 o 
   6   8 -16      204.07      220.03     27.68 o 
   7   8 -16       50.93       48.54     23.69 o 
   1   9 -16       63.11       27.37     31.89 o 
   2   9 -16       75.17       26.29     31.22 o 
   3   9 -16       54.95       77.78     32.93 o 
   2   0 -15     6353.15     6531.93    111.01 o 
   4   0 -15     1505.43     1571.39     36.66 o 
   6   0 -15       88.09       86.38     17.83 o 
   8   0 -15      895.76      877.12     35.03 o 
  10   0 -15     1071.74     1140.50     42.90 o 
  12   0 -15      484.45      462.48     39.31 o 
  14   0 -15       90.75      121.39     32.43 o 
   0   1 -15     3180.81     3217.52     68.97 o 
   1   1 -15      240.69      242.54     13.31 o 
   2   1 -15      183.62      235.33     12.30 o 
   3   1 -15      315.34      309.70     13.39 o 
   4   1 -15      562.73      581.69     16.42 o 
   5   1 -15     1300.71     1366.90     30.43 o 
   6   1 -15      366.51      366.33     16.38 o 
   7   1 -15      282.70      287.88     16.76 o 
   8   1 -15      644.94      638.72     20.68 o 
   9   1 -15      899.39      907.93     25.12 o 
  10   1 -15     1698.80     1753.22     44.76 o 
  11   1 -15      204.50      226.34     23.61 o 
  12   1 -15      254.92      237.83     20.58 o 
  13   1 -15        4.64       18.98     21.18 o 
  14   1 -15        8.25        9.21     21.35 o 
  15   1 -15       35.27       48.19     25.59 o 
   1   2 -15        9.89        8.95      7.17 o 
   2   2 -15     1448.98     1333.29     25.76 o 
   3   2 -15       81.91       58.17      8.34 o 
   4   2 -15      867.58      809.33     21.38 o 
   5   2 -15       25.58       23.50      9.75 o 
   6   2 -15     1887.12     1765.48     35.66 o 
   7   2 -15       50.09       51.81     10.35 o 
   8   2 -15      498.46      473.74     18.67 o 
   9   2 -15      694.54      731.55     23.37 o 
  10   2 -15      382.84      406.36     19.82 o 
  11   2 -15      157.27      182.13     18.27 o 
  12   2 -15      478.19      527.65     26.60 o 
  13   2 -15      112.68      120.57     22.14 o 
  14   2 -15      354.50      406.76     34.35 o 
  15   2 -15       10.82       59.22     31.18 o 
   0   3 -15     4124.83     4212.45     75.29 o 
   1   3 -15      726.19      700.89     17.06 o 
   2   3 -15      745.70      692.91     18.52 o 
   3   3 -15       80.86       73.64     10.05 o 
   4   3 -15      102.68       96.72     10.83 o 
   5   3 -15      444.34      446.31     17.34 o 
   6   3 -15      485.59      489.60     16.81 o 
   7   3 -15      968.18      990.27     23.86 o 
   8   3 -15      138.17      116.41     13.45 o 
   9   3 -15       36.06       33.34     10.98 o 
  10   3 -15      622.13      631.96     25.40 o 
  11   3 -15      202.06      187.86     21.82 o 
  12   3 -15      535.95      576.56     33.48 o 
  13   3 -15       23.42       31.09     18.71 o 
  14   3 -15      225.46      194.23     29.52 o 
   1   4 -15     1238.81     1218.30     24.36 o 
   2   4 -15     1241.76     1293.78     25.28 o 
   3   4 -15     1089.32     1059.36     20.81 o 
   4   4 -15     1083.31     1068.20     25.23 o 
   5   4 -15       36.58       40.58      9.79 o 
   6   4 -15      114.81      136.20     13.19 o 
   7   4 -15      348.94      332.23     16.89 o 
   8   4 -15      737.07      770.38     27.38 o 
   9   4 -15      368.72      362.34     25.59 o 
  10   4 -15      618.15      618.91     28.26 o 
  11   4 -15       54.05       39.38     17.81 o 
  12   4 -15       66.89       80.20     18.03 o 
  13   4 -15       44.70       53.07     44.95 o 
  14   4 -15       11.59      -12.76     49.39 o 
   0   5 -15      675.92      682.90     31.62 o 
   1   5 -15      425.20      476.38     10.89 o 
   2   5 -15      723.13      713.33     18.91 o 
   3   5 -15      544.67      622.21     19.54 o 
   4   5 -15        4.17        7.62     11.30 o 
   5   5 -15      136.80      144.31     11.03 o 
   6   5 -15      831.41      850.67     23.28 o 
   7   5 -15       14.47       14.56     13.55 o 
   8   5 -15      152.85      172.11     19.86 o 
   9   5 -15       57.07       70.06     18.83 o 
  10   5 -15       88.50       89.13     39.81 o 
  11   5 -15       58.32       58.07     20.96 o 
  12   5 -15       69.71       23.19     32.69 o 
  13   5 -15       91.10       29.87     42.22 o 
   1   6 -15      571.70      531.81     24.02 o 
   2   6 -15      216.71      199.86     16.67 o 
   3   6 -15       81.63       74.59     16.10 o 
   4   6 -15      214.89      206.18     19.92 o 
   5   6 -15      120.80      100.80     22.76 o 
   6   6 -15       25.46       34.69     17.72 o 
   7   6 -15       44.72       39.90     20.87 o 
   8   6 -15      951.87      945.64     42.69 o 
   9   6 -15      197.12      210.08     26.16 o 
  10   6 -15      131.02      128.97     27.20 o 
  11   6 -15       42.48        4.48     34.02 o 
  12   6 -15       59.58       74.01     40.56 o 
   0   7 -15      347.29      314.71     33.47 o 
   1   7 -15      167.77      136.37     16.72 o 
   2   7 -15      297.64      310.05     22.61 o 
   3   7 -15       29.98       53.70     16.00 o 
   4   7 -15      344.84      304.77     26.19 o 
   5   7 -15       42.34       59.66     22.83 o 
   6   7 -15      115.96      113.23     28.33 o 
   7   7 -15       37.68       20.00     22.55 o 
   8   7 -15       11.35        9.62     19.30 o 
   9   7 -15      108.82       96.94     28.12 o 
  10   7 -15      154.51      149.75     49.02 o 
   1   8 -15      267.43      318.81     29.62 o 
   2   8 -15       27.11       33.91     21.69 o 
   3   8 -15       76.65       90.57     22.46 o 
   4   8 -15      101.25       93.18     24.28 o 
   5   8 -15        6.68       20.91     21.35 o 
   6   8 -15       51.48       11.82     27.49 o 
   7   8 -15       49.51       56.78     28.53 o 
   8   8 -15      228.44      157.72     33.22 o 
   0   9 -15       13.11      -11.33     35.26 o 
   1   9 -15       44.96      100.36     38.59 o 
   2   9 -15       76.52       63.69     32.50 o 
   3   9 -15      137.84      119.33     28.79 o 
   4   9 -15       10.96       30.04     28.95 o 
   0   0 -14     1374.24     1664.50     77.86 o 
   2   0 -14       49.38       85.59     13.55 o 
   4   0 -14    16881.23    17661.99    283.15 o 
   6   0 -14     2079.76     2125.66     53.37 o 
   8   0 -14     1637.42     1750.14     48.15 o 
  10   0 -14     1456.24     1447.98     46.42 o 
  12   0 -14      138.70      137.33     24.78 o 
  14   0 -14      279.03      278.19     37.68 o 
  16   0 -14      165.42      224.69     52.01 o 
   1   1 -14      322.16      337.32     12.80 o 
   2   1 -14     1652.55     1613.01     31.23 o 
   3   1 -14      132.57      112.40      8.51 o 
   4   1 -14      864.34      825.30     19.04 o 
   5   1 -14      315.30      317.87     13.22 o 
   6   1 -14      875.88      845.38     21.41 o 
   7   1 -14      268.20      266.26     13.41 o 
   8   1 -14      468.96      459.59     17.47 o 
   9   1 -14       51.32       44.74     12.04 o 
  10   1 -14      134.74      125.69     13.60 o 
  11   1 -14      145.07      121.38     15.58 o 
  12   1 -14       56.27       70.86     16.67 o 
  13   1 -14       51.80       46.97     19.84 o 
  14   1 -14       27.71       29.49     20.73 o 
  15   1 -14       12.12      -19.67     22.11 o 
   0   2 -14     3197.11     2906.85     56.58 o 
   1   2 -14      308.98      315.59     12.04 o 
   2   2 -14      617.94      523.52     13.77 o 
   3   2 -14      119.50      124.05      9.27 o 
   4   2 -14       35.36       41.31      8.42 o 
   5   2 -14       98.09       81.12      9.37 o 
   6   2 -14       98.10      101.87      9.34 o 
   7   2 -14      248.55      230.76     13.82 o 
   8   2 -14     1907.67     1948.77     37.05 o 
   9   2 -14      661.87      656.13     21.02 o 
  10   2 -14      137.02      113.69     13.26 o 
  11   2 -14      390.40      352.30     21.67 o 
  12   2 -14      116.08      137.76     18.98 o 
  13   2 -14      314.77      287.79     23.82 o 
  14   2 -14      697.53      785.69     37.14 o 
  15   2 -14      275.80      298.77     29.72 o 
   1   3 -14      485.51      494.48     14.71 o 
   2   3 -14     2971.20     2898.78     41.27 o 
   3   3 -14       87.83       71.23      8.98 o 
   4   3 -14      319.17      313.93     13.41 o 
   5   3 -14      391.46      416.98     16.40 o 
   6   3 -14        4.25       15.53      8.79 o 
   7   3 -14       22.31       13.22     10.16 o 
   8   3 -14      483.66      469.87     16.98 o 
   9   3 -14       50.74       31.29     12.18 o 
  10   3 -14      113.11       88.58     15.90 o 
  11   3 -14      159.80      200.33     19.45 o 
  12   3 -14      238.35      263.65     21.02 o 
  13   3 -14       24.39        4.04     18.05 o 
  14   3 -14      173.23      151.36     37.72 o 
  15   3 -14       24.50      -21.15     38.11 o 
   0   4 -14     2749.78     2865.05     51.59 o 
   1   4 -14      539.93      544.26     14.16 o 
   2   4 -14      682.94      686.64     17.83 o 
   3   4 -14      226.82      227.29     11.35 o 
   4   4 -14     2024.68     2124.03     34.88 o 
   5   4 -14      368.60      355.30     14.16 o 
   6   4 -14      121.71      117.97     10.04 o 
   7   4 -14      506.66      493.51     17.93 o 
   8   4 -14      645.12      632.80     23.41 o 
   9   4 -14       90.80      102.44     17.13 o 
  10   4 -14       66.83       73.25     14.89 o 
  11   4 -14       63.11       42.37     16.58 o 
  12   4 -14      135.40      133.31     19.34 o 
  13   4 -14       54.98       91.16     30.25 o 
  14   4 -14      203.75      226.50     42.96 o 
   1   5 -14      922.43      889.20     18.10 o 
   2   5 -14      786.89      817.19     19.74 o 
   3   5 -14      147.16      126.99     11.99 o 
   4   5 -14       19.10       23.85      7.32 o 
   5   5 -14      164.40      186.40     11.06 o 
   6   5 -14      383.68      356.40     14.69 o 
   7   5 -14       30.87       19.36     11.66 o 
   8   5 -14      142.73      129.24     16.33 o 
   9   5 -14       32.82       24.91     16.81 o 
  10   5 -14      215.01      239.41     24.70 o 
  11   5 -14       59.79       74.59     21.67 o 
  12   5 -14      230.92      195.72     39.66 o 
  13   5 -14       88.41        2.66     38.17 o 
   0   6 -14      330.41      291.71     32.06 o 
   1   6 -14       46.09       32.12     12.52 o 
   2   6 -14     2333.70     2174.88     41.23 o 
   3   6 -14      837.97      762.92     26.78 o 
   4   6 -14      361.59      423.78     23.27 o 
   5   6 -14       55.53       41.26     16.65 o 
   6   6 -14       23.15       23.21     18.63 o 
   7   6 -14        3.22       21.55     18.97 o 
   8   6 -14       54.38       50.71     19.06 o 
   9   6 -14      183.99      200.14     25.59 o 
  10   6 -14       11.70       17.25     23.09 o 
  11   6 -14      197.56      167.11     50.42 o 
  12   6 -14       41.00       26.61     53.42 o 
   1   7 -14       46.73       40.62     16.00 o 
   2   7 -14      417.12      469.61     22.33 o 
   3   7 -14       99.86       61.34     14.28 o 
   4   7 -14      193.59      184.78     22.02 o 
   5   7 -14      154.21      150.94     23.81 o 
   6   7 -14      253.26      229.44     34.76 o 
   7   7 -14       55.11       51.80     33.04 o 
   8   7 -14       43.60       37.86     24.12 o 
   9   7 -14       86.75      129.99     26.76 o 
  10   7 -14      138.62       58.00     34.61 o 
   0   8 -14      580.81      591.88     45.17 o 
   1   8 -14       16.69       -2.22     18.40 o 
   2   8 -14        1.92      -13.94     21.56 o 
   3   8 -14       58.92       43.41     21.64 o 
   4   8 -14       93.87       69.01     24.05 o 
   5   8 -14       13.07       -6.80     28.28 o 
   6   8 -14      104.80       47.72     25.17 o 
   7   8 -14      182.08      195.01     29.58 o 
   8   8 -14       14.15       15.82     22.73 o 
   1   9 -14       43.53       84.11     37.66 o 
   2   9 -14       96.92       83.93     28.04 o 
   3   9 -14       72.46       79.58     31.53 o 
   4   9 -14       47.34       40.13     38.49 o 
   5   9 -14      187.67      177.95     44.98 o 
   2   0 -13     4086.28     4188.73     67.15 o 
   4   0 -13      506.07      483.56     18.43 o 
   6   0 -13     2802.55     2875.43     57.67 o 
   8   0 -13     2731.64     2578.90     64.44 o 
  10   0 -13      555.24      568.84     28.35 o 
  12   0 -13      169.17      201.45     27.12 o 
  14   0 -13       31.47       70.20     24.45 o 
  16   0 -13        5.42      -12.96     89.29 o 
   0   1 -13      837.02      805.29     25.60 o 
   1   1 -13     1088.39     1148.52     21.95 o 
   2   1 -13      441.42      439.75     14.88 o 
   3   1 -13      388.65      353.41     12.19 o 
   4   1 -13      399.42      411.40     13.31 o 
   5   1 -13      120.27      112.43      8.91 o 
   6   1 -13     1914.43     1756.83     30.95 o 
   7   1 -13       10.83       21.85      8.15 o 
   8   1 -13      982.48      953.57     25.49 o 
   9   1 -13      204.86      173.35     13.06 o 
  10   1 -13     1460.49     1442.80     32.48 o 
  11   1 -13       11.23       16.32     15.10 o 
  12   1 -13      309.07      281.93     19.33 o 
  13   1 -13      232.86      230.50     23.21 o 
  14   1 -13       56.89       43.99     22.49 o 
  15   1 -13       35.37       35.60     29.17 o 
  16   1 -13       65.22       87.33     61.17 o 
   1   2 -13      335.31      333.01     11.77 o 
   2   2 -13     1686.09     1807.48     30.66 o 
   3   2 -13     1157.48     1168.00     23.68 o 
   4   2 -13      542.21      491.93     13.68 o 
   5   2 -13      730.91      701.33     16.57 o 
   6   2 -13     1775.91     1761.31     29.23 o 
   7   2 -13       17.86       35.00      9.28 o 
   8   2 -13     3927.06     4170.72     64.48 o 
   9   2 -13      331.08      340.46     15.74 o 
  10   2 -13      730.86      700.93     22.68 o 
  11   2 -13       14.64        4.74     13.76 o 
  12   2 -13       77.17       59.46     15.49 o 
  13   2 -13      103.59      125.25     20.55 o 
  14   2 -13       36.82       38.18     22.09 o 
  15   2 -13       52.46       88.60     38.27 o 
   0   3 -13      212.76      221.66     17.25 o 
   1   3 -13      484.66      486.20     14.42 o 
   2   3 -13        5.31        4.49      6.97 o 
   3   3 -13      318.58      324.96     16.06 o 
   4   3 -13        6.55        6.84      6.86 o 
   5   3 -13       74.74       71.13      8.62 o 
   6   3 -13     1617.88     1603.67     29.29 o 
   7   3 -13      274.59      303.22     14.07 o 
   8   3 -13      398.37      401.10     16.71 o 
   9   3 -13      445.49      406.47     17.56 o 
  10   3 -13       80.82       79.82     14.24 o 
  11   3 -13       34.02       33.45     12.89 o 
  12   3 -13      563.02      589.68     26.84 o 
  13   3 -13       95.36       92.86     19.09 o 
  14   3 -13      109.49      103.91     27.20 o 
  15   3 -13      251.06      277.43     41.51 o 
   1   4 -13     1530.16     1524.41     29.85 o 
   2   4 -13       83.16       75.98      9.14 o 
   3   4 -13      120.57      119.92      9.37 o 
   4   4 -13     1798.55     1800.22     34.71 o 
   5   4 -13      108.32       95.38     10.48 o 
   6   4 -13      113.55      108.74     10.19 o 
   7   4 -13      888.27      931.80     22.13 o 
   8   4 -13      275.68      279.71     15.30 o 
   9   4 -13      116.21      112.84     14.61 o 
  10   4 -13      300.95      331.79     19.07 o 
  11   4 -13       38.11       31.12     14.02 o 
  12   4 -13      274.72      266.77     21.35 o 
  13   4 -13      113.13       87.52     30.81 o 
  14   4 -13      184.30      119.80     38.74 o 
   0   5 -13       16.87       14.07      6.10 o 
   1   5 -13     1237.04     1208.87     23.38 o 
   2   5 -13     1503.28     1512.97     29.55 o 
   3   5 -13      365.98      397.13     15.11 o 
   4   5 -13      201.63      225.36     14.22 o 
   5   5 -13      478.32      448.64     14.27 o 
   6   5 -13     1479.73     1536.80     54.45 o 
   7   5 -13      446.24      451.87     25.77 o 
   8   5 -13      681.42      702.82     27.36 o 
   9   5 -13       66.27       67.38     15.92 o 
  10   5 -13      595.82      653.34     30.79 o 
  11   5 -13        4.41        6.86     17.61 o 
  12   5 -13      211.52      209.35     52.06 o 
  13   5 -13      150.64      169.47     39.48 o 
   1   6 -13      233.70      210.76     16.20 o 
   2   6 -13      107.42      126.55     12.42 o 
   3   6 -13      140.77      138.42     15.67 o 
   4   6 -13     1135.29     1089.39     33.14 o 
   5   6 -13      142.71      141.96     26.36 o 
   6   6 -13       67.74       37.77     21.08 o 
   7   6 -13        9.90       20.94     19.93 o 
   8   6 -13      252.51      275.02     27.34 o 
   9   6 -13       30.41       47.60     19.37 o 
  10   6 -13      598.05      627.64     36.57 o 
  11   6 -13       55.33       66.72     30.57 o 
  12   6 -13      203.29      156.76     38.70 o 
   0   7 -13      261.91      205.23     21.95 o 
   1   7 -13       99.17       80.23     13.92 o 
   2   7 -13      185.53      174.10     18.30 o 
   3   7 -13      370.64      319.42     22.79 o 
   4   7 -13       15.86      -10.20     17.17 o 
   5   7 -13      293.52      275.66     25.78 o 
   6   7 -13      237.81      244.08     25.68 o 
   7   7 -13      243.08      226.58     33.23 o 
   8   7 -13      142.80      170.75     27.74 o 
   9   7 -13      188.00      180.20     27.89 o 
  10   7 -13       72.60       40.00     32.17 o 
  11   7 -13       74.03       50.09     43.85 o 
   1   8 -13      106.58      102.35     21.65 o 
   2   8 -13       44.51       27.67     19.80 o 
   3   8 -13      208.04      177.57     22.50 o 
   4   8 -13      183.20      258.55     26.07 o 
   5   8 -13       28.02       38.41     22.54 o 
   6   8 -13      119.03      101.89     24.96 o 
   7   8 -13        5.17        3.11     21.39 o 
   8   8 -13      570.82      531.77     45.42 o 
   9   8 -13       49.72      -44.15    122.50 o 
   0   9 -13      200.89      182.94     44.61 o 
   1   9 -13      281.80      329.62     36.68 o 
   2   9 -13       57.14       75.39     27.84 o 
   3   9 -13       13.88       52.67     34.30 o 
   4   9 -13       43.92       16.99     25.90 o 
   5   9 -13        7.01      -29.96     44.15 o 
   2   0 -12     3092.70     3140.08     51.80 o 
   4   0 -12     1169.42     1197.28     30.53 o 
   6   0 -12      327.23      327.80     18.19 o 
   8   0 -12      679.56      691.32     29.18 o 
  10   0 -12       99.19      110.47     15.96 o 
  12   0 -12      452.20      474.94     34.62 o 
  14   0 -12      344.68      425.72     80.90 o 
  16   0 -12      101.83       69.82     54.51 o 
   1   1 -12     1246.28     1285.73     25.40 o 
   2   1 -12     2770.08     2539.67     36.06 o 
   3   1 -12      339.98      360.03     13.29 o 
   4   1 -12      265.63      240.53     11.46 o 
   5   1 -12      200.11      191.04     10.88 o 
   6   1 -12      929.49      913.52     18.02 o 
   7   1 -12       24.07       27.13      7.76 o 
   8   1 -12       99.44       87.01     10.19 o 
   9   1 -12      278.95      245.48     14.81 o 
  10   1 -12       58.81       48.40     11.48 o 
  11   1 -12      630.07      676.79     24.99 o 
  12   1 -12      528.25      538.20     23.87 o 
  13   1 -12      154.23      135.35     19.93 o 
  14   1 -12      513.00      517.42     29.90 o 
  15   1 -12        7.66        4.67     21.05 o 
  16   1 -12      266.30      281.21     36.88 o 
   0   2 -12     9542.69     9350.30    137.59 o 
   1   2 -12      228.67      241.84      9.69 o 
   2   2 -12      204.52      224.14      9.95 o 
   3   2 -12     3137.12     3236.70     47.71 o 
   4   2 -12      536.09      525.40     13.68 o 
   5   2 -12      534.43      516.32     13.38 o 
   6   2 -12      172.23      153.61     10.86 o 
   7   2 -12     1064.98     1079.20     22.32 o 
   8   2 -12       31.40       40.13      8.39 o 
   9   2 -12      227.10      227.28     16.51 o 
  10   2 -12      385.65      353.86     17.19 o 
  11   2 -12       48.55       23.57     12.42 o 
  12   2 -12       78.65       61.42     15.01 o 
  13   2 -12       95.42      121.11     19.24 o 
  14   2 -12      272.70      287.88     25.24 o 
  15   2 -12       43.22       56.04     25.24 o 
  16   2 -12      169.25      219.16     33.10 o 
   1   3 -12     2587.33     2646.18     36.53 o 
   2   3 -12     1443.33     1408.76     24.75 o 
   3   3 -12       98.37       96.52      7.38 o 
   4   3 -12      340.37      347.68     17.04 o 
   5   3 -12      283.03      273.33     11.77 o 
   6   3 -12       63.47       70.60      8.93 o 
   7   3 -12     1295.82     1326.02     25.08 o 
   8   3 -12      493.46      445.64     16.05 o 
   9   3 -12      280.68      246.33     13.27 o 
  10   3 -12       40.03       39.00     14.12 o 
  11   3 -12       26.50        5.63     13.85 o 
  12   3 -12      451.52      474.23     25.31 o 
  13   3 -12       12.04       27.98     14.94 o 
  14   3 -12      180.58      184.73     32.45 o 
  15   3 -12       23.51       36.86     28.25 o 
   0   4 -12      715.73      667.14     17.04 o 
   1   4 -12      595.40      601.43     14.05 o 
   2   4 -12      448.01      445.44     13.54 o 
   3   4 -12      290.19      303.35     11.15 o 
   4   4 -12     1836.29     1953.95     29.62 o 
   5   4 -12       99.93       79.74      9.49 o 
   6   4 -12      233.97      213.41     10.71 o 
   7   4 -12     1469.69     1434.76     30.79 o 
   8   4 -12      115.56       95.11      9.63 o 
   9   4 -12       70.75       81.20     12.99 o 
  10   4 -12      151.33      165.66     16.90 o 
  11   4 -12      143.85      133.61     16.96 o 
  12   4 -12      143.40      154.46     16.44 o 
  13   4 -12       22.90       31.71     20.60 o 
  14   4 -12      385.14      447.98     40.14 o 
  15   4 -12        3.95       68.64     43.92 o 
   1   5 -12      180.23      166.80     10.41 o 
   2   5 -12     2993.54     2986.28     47.34 o 
   3   5 -12      460.00      431.36     15.11 o 
   4   5 -12      108.99       85.36     11.03 o 
   5   5 -12      406.25      415.36     17.31 o 
   6   5 -12       36.63       52.61      9.00 o 
   7   5 -12      139.60      142.90     12.83 o 
   8   5 -12      227.02      247.37     16.60 o 
   9   5 -12      103.98       90.04     13.60 o 
  10   5 -12       39.53       34.98     13.98 o 
  11   5 -12      112.28      111.82     23.68 o 
  12   5 -12       82.10       89.23     47.91 o 
  13   5 -12       29.45       48.78     33.06 o 
  14   5 -12      178.18      180.17     47.42 o 
   0   6 -12      498.81      446.51     24.62 o 
   1   6 -12      372.43      330.06     18.89 o 
   2   6 -12       65.25       64.25      8.87 o 
   3   6 -12      345.36      345.38     14.15 o 
   4   6 -12     2729.27     2744.95     75.26 o 
   5   6 -12       40.51       34.20     12.73 o 
   6   6 -12      238.39      204.72     25.21 o 
   7   6 -12       20.66       10.40     17.89 o 
   8   6 -12       45.94       52.78     20.48 o 
   9   6 -12      107.64       92.22     22.27 o 
  10   6 -12      436.93      428.84     39.45 o 
  11   6 -12      209.15      198.63     37.09 o 
  12   6 -12      236.82      274.59     44.76 o 
  13   6 -12       24.56       45.62     46.50 o 
   1   7 -12      595.87      558.46     22.46 o 
   2   7 -12      485.58      487.97     20.25 o 
   3   7 -12      285.92      287.86     18.31 o 
   4   7 -12      104.05       91.15     18.39 o 
   5   7 -12      112.27       93.49     18.88 o 
   6   7 -12      101.71      106.74     21.86 o 
   7   7 -12       29.51       19.37     35.16 o 
   8   7 -12       49.39       49.29     22.36 o 
   9   7 -12      239.85      205.84     36.17 o 
  10   7 -12      188.92      254.33     38.09 o 
  11   7 -12       22.22       -6.60     56.85 o 
   0   8 -12      244.56      278.98     44.99 o 
   1   8 -12       69.76       78.31     15.77 o 
   2   8 -12      164.00      172.94     22.71 o 
   3   8 -12      296.47      358.67     25.21 o 
   4   8 -12      238.93      256.90     27.36 o 
   5   8 -12        3.49       17.92     21.21 o 
   6   8 -12       84.24      107.03     24.14 o 
   7   8 -12       16.25       16.16     25.06 o 
   8   8 -12       74.18       62.52     42.45 o 
   9   8 -12        8.32       18.83     35.73 o 
   1   9 -12      123.06      144.21     33.57 o 
   2   9 -12      208.56      241.92     28.80 o 
   3   9 -12       28.70      -24.34     31.09 o 
   4   9 -12       46.80       46.49     32.95 o 
   5   9 -12       65.51       52.66     26.02 o 
   6   9 -12       22.12       11.13     35.36 o 
   2   0 -11      251.09      272.72     18.18 o 
   4   0 -11     1484.64     1636.51     59.25 o 
   6   0 -11     1642.54     1600.16     41.62 o 
   8   0 -11     2892.44     2826.55     65.88 o 
  10   0 -11     1833.13     1908.84     55.74 o 
  12   0 -11      652.64      653.00     32.58 o 
  14   0 -11        9.30       55.02     31.23 o 
  16   0 -11      289.08      252.19     43.88 o 
   0   1 -11      427.19      446.25     20.53 o 
   1   1 -11     2129.38     2201.96     30.96 o 
   2   1 -11     1339.14     1224.12     21.88 o 
   3   1 -11      825.07      832.72     18.73 o 
   4   1 -11      107.73      129.29      8.53 o 
   5   1 -11      364.24      370.72     11.40 o 
   6   1 -11     1152.50     1067.27     19.39 o 
   7   1 -11      594.75      601.54     14.71 o 
   8   1 -11      964.64      964.73     21.21 o 
   9   1 -11      147.83      139.08     11.11 o 
  10   1 -11     1125.42     1103.49     27.88 o 
  11   1 -11      216.73      210.23     14.19 o 
  12   1 -11      100.21       63.27     15.38 o 
  13   1 -11      177.46      152.20     20.04 o 
  14   1 -11       19.98        2.01     19.01 o 
  15   1 -11       89.73       92.25     20.63 o 
  16   1 -11       13.26       43.76     25.65 o 
   1   2 -11     1464.44     1405.52     24.92 o 
   2   2 -11      300.70      363.20     10.70 o 
   3   2 -11      914.45      930.98     18.32 o 
   4   2 -11      342.59      312.87     10.95 o 
   5   2 -11      463.61      429.42     11.79 o 
   6   2 -11      338.52      336.20     16.79 o 
   7   2 -11       61.52       61.08      8.20 o 
   8   2 -11     2962.86     2926.29     46.51 o 
   9   2 -11      240.20      229.31     12.32 o 
  10   2 -11      903.18      896.31     24.38 o 
  11   2 -11       99.73       80.46     12.90 o 
  12   2 -11      338.74      332.00     21.06 o 
  13   2 -11        8.06      -14.30     14.30 o 
  14   2 -11       57.07       80.18     18.16 o 
  15   2 -11       47.31       31.49     21.83 o 
  16   2 -11      230.66      205.19     34.11 o 
   0   3 -11     5243.29     5452.69     92.08 o 
   1   3 -11     1694.53     1699.22     41.47 o 
   2   3 -11      461.16      476.40     11.63 o 
   3   3 -11       57.25       74.48      7.61 o 
   4   3 -11      142.27      145.72      8.59 o 
   5   3 -11       24.05       12.34      6.63 o 
   6   3 -11      230.41      233.57     11.05 o 
   7   3 -11      888.55      921.03     19.20 o 
   8   3 -11      810.57      814.41     18.46 o 
   9   3 -11      165.29      173.87     12.43 o 
  10   3 -11      633.56      644.50     23.40 o 
  11   3 -11      169.98      185.80     16.11 o 
  12   3 -11      363.22      374.73     21.77 o 
  13   3 -11       57.18       40.41     15.99 o 
  14   3 -11      130.47       92.35     24.55 o 
  15   3 -11      113.76       92.91     27.22 o 
   1   4 -11     1346.49     1480.45     24.83 o 
   2   4 -11     1418.40     1457.44     23.53 o 
   3   4 -11      790.86      844.41     17.12 o 
   4   4 -11      431.04      413.48     12.60 o 
   5   4 -11      125.82      112.21      8.85 o 
   6   4 -11      257.33      219.90     12.07 o 
   7   4 -11        1.66        1.29      6.79 o 
   8   4 -11      640.21      592.69     16.53 o 
   9   4 -11      117.48      123.07     13.07 o 
  10   4 -11      624.46      608.40     27.46 o 
  11   4 -11      141.84      157.14     16.49 o 
  12   4 -11       18.39       27.86     12.64 o 
  13   4 -11       69.44       72.10     22.42 o 
  14   4 -11      244.55      315.65     38.38 o 
  15   4 -11       42.96       75.55     37.29 o 
   0   5 -11       32.45       27.49     10.69 o 
   1   5 -11       40.28       44.63      6.88 o 
   2   5 -11     1040.50     1056.76     24.14 o 
   3   5 -11      550.73      560.72     19.01 o 
   4   5 -11      313.80      334.77     14.72 o 
   5   5 -11       42.05       37.10     10.82 o 
   6   5 -11      616.20      647.33     20.53 o 
   7   5 -11        1.90       -3.18     10.16 o 
   8   5 -11      117.13      125.45     14.40 o 
   9   5 -11       26.82       25.12     13.25 o 
  10   5 -11     1105.66     1120.48     34.17 o 
  11   5 -11      157.70      164.14     35.71 o 
  12   5 -11      270.03      218.33     32.11 o 
  13   5 -11       14.87       49.32     30.82 o 
  14   5 -11       16.36        0.69     40.39 o 
   1   6 -11      819.10      876.05     24.39 o 
   2   6 -11       75.94       69.66      8.31 o 
   3   6 -11       92.18      112.76     10.66 o 
   4   6 -11     1995.61     1926.37     43.97 o 
   5   6 -11       95.34       76.90     12.36 o 
   6   6 -11      705.94      710.03     30.99 o 
   7   6 -11        2.30      -15.78     15.78 o 
   8   6 -11      358.27      357.06     25.68 o 
   9   6 -11        8.55       -9.06     18.25 o 
  10   6 -11       49.64       27.28     26.53 o 
  11   6 -11       22.16        2.39     27.11 o 
  12   6 -11       34.79       36.82     32.34 o 
  13   6 -11       76.72       69.57     37.89 o 
   0   7 -11       67.55       78.43     17.82 o 
   1   7 -11      401.87      375.37     17.27 o 
   2   7 -11       51.27       47.00     14.57 o 
   3   7 -11      539.51      535.16     20.22 o 
   4   7 -11      422.93      452.76     26.97 o 
   5   7 -11      112.61       95.00     18.42 o 
   6   7 -11      716.40      715.88     33.55 o 
   7   7 -11       62.32       31.99     19.45 o 
   8   7 -11       55.02       48.86     23.45 o 
   9   7 -11       90.53       68.65     32.18 o 
  10   7 -11      205.27      149.71     37.36 o 
  11   7 -11      297.53      289.84     43.72 o 
   1   8 -11      107.20      102.53     18.85 o 
   2   8 -11       81.17       73.35     16.73 o 
   3   8 -11        4.29       25.41     20.09 o 
   4   8 -11      436.39      418.27     29.94 o 
   5   8 -11       31.71        9.46     22.17 o 
   6   8 -11        1.66      -11.88     20.87 o 
   7   8 -11        6.51       -4.31     28.02 o 
   8   8 -11      131.34      151.85     46.31 o 
   9   8 -11       60.65       66.93     37.76 o 
   0   9 -11      118.83      121.49     56.70 o 
   1   9 -11       74.47       73.40     26.49 o 
   2   9 -11        7.27       28.09     24.69 o 
   3   9 -11       13.84      -20.28     32.53 o 
   4   9 -11       95.56       94.81     40.89 o 
   5   9 -11       58.07       59.82     30.31 o 
   6   9 -11      257.48      245.05     36.11 o 
   2   0 -10     1477.92     1663.78     33.04 o 
   4   0 -10     4696.83     4552.44     86.91 o 
   6   0 -10       97.38      121.60     11.41 o 
   8   0 -10      720.61      709.23     27.25 o 
  10   0 -10     3355.74     3570.48     92.37 o 
  12   0 -10      393.06      357.11     26.39 o 
  14   0 -10       18.78       39.51     26.87 o 
  16   0 -10      342.09      418.80     51.02 o 
   1   1 -10     1061.60     1108.64     19.85 o 
   2   1 -10     4072.54     3625.48     48.18 o 
   3   1 -10     2268.17     2394.91     35.49 o 
   4   1 -10      452.23      433.63     12.04 o 
   5   1 -10      424.77      439.31     11.98 o 
   6   1 -10      366.54      380.44     11.14 o 
   7   1 -10      854.91      842.48     16.78 o 
   8   1 -10      113.14       96.76      9.64 o 
   9   1 -10      271.55      258.75     12.43 o 
  10   1 -10      209.29      201.20     13.27 o 
  11   1 -10      145.25      145.66     13.20 o 
  12   1 -10      107.92      111.29     15.29 o 
  13   1 -10       72.65       66.50     19.36 o 
  14   1 -10      287.43      289.88     26.21 o 
  15   1 -10       54.88       48.69     19.32 o 
  16   1 -10      514.93      573.88     55.76 o 
   0   2 -10     4108.56     3899.95     67.22 o 
   1   2 -10     2517.02     2440.53     32.33 o 
   2   2 -10     3055.70     3325.25     44.91 o 
   3   2 -10       31.44       36.76      6.31 o 
   4   2 -10     3764.61     3829.22     47.84 o 
   5   2 -10     1117.05     1156.45     20.19 o 
   6   2 -10     1387.20     1394.85     22.93 o 
   7   2 -10      362.83      344.85     12.10 o 
   8   2 -10      815.63      791.35     18.75 o 
   9   2 -10      156.43      142.51     10.17 o 
  10   2 -10      175.68      153.63     11.11 o 
  11   2 -10       42.81       43.56     11.59 o 
  12   2 -10      568.83      582.83     22.92 o 
  13   2 -10       46.96       38.14     15.22 o 
  14   2 -10      202.38      226.70     25.31 o 
  15   2 -10       65.16       49.56     29.13 o 
  16   2 -10       29.61       27.99     28.14 o 
   1   3 -10      324.78      316.66      9.07 o 
   2   3 -10      323.95      304.90      8.99 o 
   3   3 -10      185.56      192.98      7.86 o 
   4   3 -10     1208.64     1282.87     28.73 o 
   5   3 -10      769.72      781.57     15.47 o 
   6   3 -10       97.74       93.30      7.67 o 
   7   3 -10       53.94       53.32      8.32 o 
   8   3 -10      679.74      678.54     15.88 o 
   9   3 -10      913.66      937.24     19.63 o 
  10   3 -10      168.92      148.05     10.97 o 
  11   3 -10       47.06       40.56     14.01 o 
  12   3 -10      250.91      280.55     18.80 o 
  13   3 -10       56.86       58.60     15.40 o 
  14   3 -10      170.62      157.91     25.36 o 
  15   3 -10        2.59      -15.16     25.08 o 
  16   3 -10      212.45      258.24     44.21 o 
   0   4 -10     1323.96     1343.19     23.68 o 
   1   4 -10      465.35      559.48     12.99 o 
   2   4 -10      369.05      386.60     12.10 o 
   3   4 -10      228.06      212.58      7.88 o 
   4   4 -10      361.90      376.89     11.30 o 
   5   4 -10      441.39      479.89     14.08 o 
   6   4 -10     1219.26     1239.34     23.72 o 
   7   4 -10      365.21      357.52     11.57 o 
   8   4 -10      916.73      897.37     24.48 o 
   9   4 -10      494.28      462.59     16.59 o 
  10   4 -10       96.64       86.76     12.09 o 
  11   4 -10       21.51       38.21     11.39 o 
  12   4 -10      249.75      307.15     28.56 o 
  13   4 -10      142.27      134.37     24.50 o 
  14   4 -10      496.33      549.33     40.61 o 
  15   4 -10       69.15       45.52     42.37 o 
   1   5 -10        2.65        6.31      6.00 o 
   2   5 -10     2277.33     2321.42     37.73 o 
   3   5 -10      459.77      466.77     15.43 o 
   4   5 -10      263.20      237.13     12.26 o 
   5   5 -10      148.60      134.48     12.06 o 
   6   5 -10      199.11      197.30     11.69 o 
   7   5 -10      271.10      246.51     12.28 o 
   8   5 -10      310.33      370.36     19.43 o 
   9   5 -10      529.01      479.48     24.44 o 
  10   5 -10      916.28      995.14     31.26 o 
  11   5 -10      139.89      100.78     28.21 o 
  12   5 -10      192.76      210.25     36.17 o 
  13   5 -10        5.88        3.47     31.89 o 
  14   5 -10       14.71      108.34     65.26 o 
   0   6 -10     3133.73     3178.69     67.68 o 
   1   6 -10       54.13       53.68     10.10 o 
   2   6 -10      117.95      131.79      8.84 o 
   3   6 -10      142.81      163.73     10.36 o 
   4   6 -10      373.47      402.49     16.55 o 
   5   6 -10      196.82      182.39     12.83 o 
   6   6 -10      470.17      472.76     22.62 o 
   7   6 -10      331.31      292.58     23.52 o 
   8   6 -10        7.11       17.11     15.34 o 
   9   6 -10       24.17       30.79     16.61 o 
  10   6 -10       72.55       27.91     28.91 o 
  11   6 -10      110.16       91.20     42.29 o 
  12   6 -10      761.89      815.20     57.21 o 
  13   6 -10       25.93        0.27     39.67 o 
   1   7 -10       25.00       18.48     12.88 o 
   2   7 -10      425.38      405.72     20.48 o 
   3   7 -10      221.01      196.25     19.30 o 
   4   7 -10       41.84       13.88     13.88 o 
   5   7 -10      454.16      442.50     26.59 o 
   6   7 -10        4.93        1.32     20.34 o 
   7   7 -10      122.26      113.29     33.30 o 
   8   7 -10      525.05      510.57     29.47 o 
   9   7 -10       25.52       33.97     31.19 o 
  10   7 -10        6.64        6.09     27.44 o 
  11   7 -10       23.71        3.93     32.42 o 
  12   7 -10      179.77      204.81     42.67 o 
   0   8 -10       51.30       56.69     25.96 o 
   1   8 -10       74.00       61.36     16.38 o 
   2   8 -10       48.82       32.08     20.90 o 
   3   8 -10      150.14      141.73     19.96 o 
   4   8 -10      256.34      262.04     26.28 o 
   5   8 -10      154.34      155.53     20.35 o 
   6   8 -10      150.86      162.73     24.30 o 
   7   8 -10      153.81      181.96     26.85 o 
   8   8 -10       51.03       41.54     29.35 o 
   9   8 -10        8.73        5.61     31.24 o 
  10   8 -10        7.88       17.57     45.19 o 
   1   9 -10       90.85       65.65     28.09 o 
   2   9 -10      190.22      162.61     31.92 o 
   3   9 -10      111.37      146.06     39.00 o 
   4   9 -10       74.77       41.18     28.81 o 
   5   9 -10      124.52      128.30     27.19 o 
   6   9 -10      109.11      135.13     31.93 o 
   7   9 -10       19.17       14.80     37.51 o 
   2   0  -9     1887.80     1518.17     33.68 o 
   4   0  -9      322.61      320.10     12.99 o 
   6   0  -9     2773.36     2535.27     44.69 o 
   8   0  -9     3055.68     2967.65     57.15 o 
  10   0  -9      479.64      482.15     25.35 o 
  12   0  -9       85.25       32.46     15.74 o 
  14   0  -9       89.96       45.45     26.56 o 
  16   0  -9      214.49      253.61     35.63 o 
   0   1  -9     3045.60     3286.51     55.81 o 
   1   1  -9     4415.37     4578.63     55.40 o 
   2   1  -9      391.65      408.70     10.44 o 
   3   1  -9     1888.47     1869.04     28.93 o 
   4   1  -9     6219.15     6178.71     71.68 o 
   5   1  -9      731.91      710.38     14.11 o 
   6   1  -9      991.74      993.70     17.41 o 
   7   1  -9      863.43      859.76     16.64 o 
   8   1  -9      249.49      234.84     10.79 o 
   9   1  -9      635.43      609.72     16.37 o 
  10   1  -9      810.32      809.63     20.52 o 
  11   1  -9      968.25      976.24     25.82 o 
  12   1  -9      387.49      329.56     18.09 o 
  13   1  -9      386.14      265.14     17.79 o 
  14   1  -9      183.19      189.89     20.64 o 
  15   1  -9      121.06      108.52     21.52 o 
  16   1  -9       96.77      140.41     24.76 o 
   1   2  -9       19.42       26.53      5.03 o 
   2   2  -9     1034.28      911.47     17.40 o 
   3   2  -9      104.86      110.87      6.29 o 
   4   2  -9       45.87       47.45      6.02 o 
   5   2  -9      312.99      307.24      9.36 o 
   6   2  -9      239.96      218.68      9.53 o 
   7   2  -9       56.66       46.83      6.98 o 
   8   2  -9      774.75      741.15     17.58 o 
   9   2  -9      540.08      532.89     15.93 o 
  10   2  -9      621.39      629.80     18.99 o 
  11   2  -9      180.59      194.56     15.16 o 
  12   2  -9       90.70      107.88     15.00 o 
  13   2  -9       58.27       40.02     14.37 o 
  14   2  -9       41.37       41.87     15.90 o 
  15   2  -9       27.68       31.92     28.09 o 
  16   2  -9      407.21      483.42     41.54 o 
   0   3  -9    10878.22    10431.44    167.08 o 
   1   3  -9     4511.35     4824.28     54.07 o 
   2   3  -9     1426.35     1691.91     22.16 o 
   3   3  -9      885.04      885.82     19.33 o 
   4   3  -9      248.95      231.30      9.15 o 
   5   3  -9     1401.71     1520.43     24.20 o 
   6   3  -9     1024.95     1042.62     17.93 o 
   7   3  -9      271.91      280.75     10.64 o 
   8   3  -9      631.12      608.79     15.87 o 
   9   3  -9       91.58       80.96      8.02 o 
  10   3  -9      150.69      142.19      9.42 o 
  11   3  -9      345.56      316.60     17.29 o 
  12   3  -9      243.58      280.32     18.33 o 
  13   3  -9       22.29        8.13     18.72 o 
  14   3  -9      289.37      314.94     30.06 o 
  15   3  -9      254.80      196.93     29.06 o 
  16   3  -9       72.40       50.51     39.28 o 
   1   4  -9       49.48       55.27      5.84 o 
   2   4  -9     1934.13     1838.12     33.87 o 
   3   4  -9       43.56       38.26      4.66 o 
   4   4  -9      220.23      242.32      8.99 o 
   5   4  -9       45.20       51.86      7.70 o 
   6   4  -9       30.84       32.72      6.39 o 
   7   4  -9       21.31       19.62      6.69 o 
   8   4  -9     1383.12     1366.40     27.50 o 
   9   4  -9       92.00       86.09      6.96 o 
  10   4  -9      382.85      403.30     18.36 o 
  11   4  -9       21.52        1.98     10.17 o 
  12   4  -9       69.45       54.69     19.31 o 
  13   4  -9       50.03       51.69     20.05 o 
  14   4  -9      562.15      534.16     43.84 o 
  15   4  -9       19.66      118.45     49.59 o 
   0   5  -9     3220.90     3255.89     61.68 o 
   1   5  -9      561.93      575.05     13.95 o 
   2   5  -9      221.53      206.93     12.07 o 
   3   5  -9       56.96       62.75      8.41 o 
   4   5  -9       23.32       20.44      9.10 o 
   5   5  -9       52.47       44.72      9.17 o 
   6   5  -9      325.95      311.33     12.73 o 
   7   5  -9      241.33      219.96     12.29 o 
   8   5  -9       49.42       33.77      8.41 o 
   9   5  -9       21.84       27.95     12.11 o 
  10   5  -9      101.94      103.87     14.82 o 
  11   5  -9        9.97      -15.72     23.29 o 
  12   5  -9       94.14      107.76     25.53 o 
  13   5  -9       49.70       39.80     29.90 o 
  14   5  -9      187.41      221.04     38.76 o 
   1   6  -9     1011.17      969.66     25.55 o 
   2   6  -9      543.14      594.14     14.55 o 
   3   6  -9      403.03      418.16     13.53 o 
   4   6  -9      763.05      759.90     21.14 o 
   5   6  -9       20.82       26.27     10.27 o 
   6   6  -9      580.60      560.93     26.51 o 
   7   6  -9      121.36      108.98     14.42 o 
   8   6  -9      401.41      386.00     24.08 o 
   9   6  -9      221.29      250.86     21.08 o 
  10   6  -9      105.74      143.67     30.01 o 
  11   6  -9       21.77       32.55     29.76 o 
  12   6  -9      294.07      337.40     49.87 o 
  13   6  -9        4.75       51.47     38.92 o 
   0   7  -9     1039.63     1020.23     35.93 o 
   1   7  -9      513.26      505.96     18.74 o 
   2   7  -9      993.80      853.98     27.53 o 
   3   7  -9       28.21       27.55     12.81 o 
   4   7  -9      436.16      437.90     21.38 o 
   5   7  -9      103.72       92.98     17.99 o 
   6   7  -9      778.29      781.96     35.04 o 
   7   7  -9      440.73      501.17     27.21 o 
   8   7  -9        6.02       34.17     18.07 o 
   9   7  -9       71.12       71.02     32.45 o 
  10   7  -9       61.51       61.21     37.27 o 
  11   7  -9       17.30        4.69     34.66 o 
  12   7  -9       24.36       10.04     38.85 o 
   1   8  -9        4.81       22.30     13.94 o 
   2   8  -9       14.70       17.91     17.29 o 
   3   8  -9        4.50        9.08     16.95 o 
   4   8  -9      226.92      195.68     20.47 o 
   5   8  -9       82.36      120.30     19.27 o 
   6   8  -9      313.59      334.29     26.65 o 
   7   8  -9       16.41       32.32     18.24 o 
   8   8  -9       23.81       19.86     32.34 o 
   9   8  -9       70.75       32.10     30.86 o 
  10   8  -9       41.26      -39.75     39.75 o 
   0   9  -9       74.41      114.81     70.06 o 
   1   9  -9       29.95       26.12     26.06 o 
   2   9  -9      276.70      257.61     31.47 o 
   3   9  -9       16.21       35.15     25.27 o 
   4   9  -9       73.16       60.29     30.31 o 
   5   9  -9       63.28       91.08     29.36 o 
   6   9  -9       91.06       77.14     24.45 o 
   7   9  -9      526.11      621.84     53.36 o 
   1  10  -9      120.86      139.29     47.65 o 
   2  10  -9      162.35      177.23     58.82 o 
   0   0  -8     4379.49     4192.83    157.53 o 
   2   0  -8      303.58      274.54     10.80 o 
   4   0  -8      579.73      610.12     21.64 o 
   6   0  -8      377.84      348.29     13.42 o 
   8   0  -8     1306.31     1335.81     30.91 o 
  10   0  -8     7332.26     7435.87    149.32 o 
  12   0  -8      534.96      520.84     29.20 o 
  14   0  -8      504.56      495.69     37.62 o 
  16   0  -8      164.82      196.64     57.37 o 
   1   1  -8     4007.06     3935.05     54.17 o 
   2   1  -8     4610.36     4396.04     53.03 o 
   3   1  -8      637.58      632.57     14.30 o 
   4   1  -8      932.43      788.32     13.26 o 
   5   1  -8      227.10      207.48      7.49 o 
   6   1  -8     2809.06     2913.35     37.63 o 
   7   1  -8     1474.17     1491.39     22.42 o 
   8   1  -8      838.31      835.91     17.17 o 
   9   1  -8      115.30       99.33      9.40 o 
  10   1  -8      527.47      479.60     15.32 o 
  11   1  -8      198.54      188.08     11.85 o 
  12   1  -8      545.47      507.94     22.09 o 
  13   1  -8       65.00       59.75     14.76 o 
  14   1  -8        9.19       13.04     15.82 o 
  15   1  -8      212.58      151.56     20.48 o 
  16   1  -8      102.02       78.76     31.08 o 
  17   1  -8       22.98        2.24     36.79 o 
   0   2  -8      188.41      176.01     11.10 o 
   1   2  -8      763.22      769.96     12.89 o 
   2   2  -8       48.11       65.09      5.30 o 
   3   2  -8      964.28      941.73     15.19 o 
   4   2  -8      209.82      213.93      7.29 o 
   5   2  -8     1099.72     1130.89     17.98 o 
   6   2  -8      306.59      275.64      8.82 o 
   7   2  -8      328.09      344.37     10.41 o 
   8   2  -8      790.16      746.93     17.02 o 
   9   2  -8      232.06      221.34     10.42 o 
  10   2  -8      677.44      601.50     16.97 o 
  11   2  -8       31.45       32.49     11.08 o 
  12   2  -8      592.85      579.79     23.24 o 
  13   2  -8       82.63       98.50     15.87 o 
  14   2  -8      101.01       78.14     16.90 o 
  15   2  -8       18.16       22.94     22.09 o 
  16   2  -8       18.89       26.11     32.17 o 
   1   3  -8     4402.35     4718.23     52.96 o 
   2   3  -8       69.65       75.30      4.96 o 
   3   3  -8     3534.20     3811.79     46.00 o 
   4   3  -8     1581.69     1541.46     22.86 o 
   5   3  -8      747.04      749.86     14.17 o 
   6   3  -8      610.28      611.26     13.07 o 
   7   3  -8     1287.45     1374.43     21.35 o 
   8   3  -8     1748.86     1834.48     27.56 o 
   9   3  -8       99.73       97.63      6.76 o 
  10   3  -8      312.42      295.72     11.97 o 
  11   3  -8      175.68      197.07     14.01 o 
  12   3  -8      148.08      139.96     13.02 o 
  13   3  -8       35.81       28.50     18.62 o 
  14   3  -8       35.75       27.11     22.28 o 
  15   3  -8        6.27       15.01     22.86 o 
  16   3  -8       29.62       21.28     34.27 o 
   0   4  -8     4928.71     5322.81     89.67 o 
   1   4  -8      175.32      171.61      7.25 o 
   2   4  -8        3.10        1.98      5.20 o 
   3   4  -8       44.00       46.93      6.36 o 
   4   4  -8     2762.67     2828.34     36.60 o 
   5   4  -8        7.47        0.68      5.37 o 
   6   4  -8     2018.85     1955.12     33.45 o 
   7   4  -8      260.76      247.52     10.75 o 
   8   4  -8      163.70      175.13      9.22 o 
   9   4  -8      600.73      590.47     24.25 o 
  10   4  -8      600.33      627.87     17.31 o 
  11   4  -8      114.25       82.15     15.90 o 
  12   4  -8      396.90      390.48     24.23 o 
  13   4  -8      173.40      131.20     28.15 o 
  14   4  -8       34.34       15.36     46.03 o 
  15   4  -8      125.14      210.71     58.21 o 
   1   5  -8      539.79      571.28     14.87 o 
   2   5  -8      112.70      106.95      8.09 o 
   3   5  -8        4.86        9.30      6.57 o 
   4   5  -8      967.55      936.95     21.86 o 
   5   5  -8       26.79       13.83      8.77 o 
   6   5  -8      295.09      290.06     11.48 o 
   7   5  -8       25.08       16.12      7.69 o 
   8   5  -8       16.31       11.88      8.29 o 
   9   5  -8      660.60      658.47     22.65 o 
  10   5  -8      685.01      704.14     30.55 o 
  11   5  -8       58.72       48.87     23.74 o 
  12   5  -8      511.02      495.61     36.78 o 
  13   5  -8      161.06      146.74     29.32 o 
  14   5  -8      423.56      466.03     59.29 o 
   0   6  -8     1356.01     1265.87     34.37 o 
   1   6  -8      173.69      168.06     11.45 o 
   2   6  -8     2077.24     2111.99     41.64 o 
   3   6  -8      977.06     1018.18     24.86 o 
   4   6  -8      478.85      487.84     17.03 o 
   5   6  -8       13.40        5.89      8.97 o 
   6   6  -8      461.76      479.43     24.28 o 
   7   6  -8      201.35      179.16     21.01 o 
   8   6  -8      469.94      486.83     26.39 o 
   9   6  -8      211.96      221.53     18.18 o 
  10   6  -8      368.17      361.27     35.59 o 
  11   6  -8      142.71      117.79     37.55 o 
  12   6  -8       30.64       29.86     34.51 o 
  13   6  -8       86.26       36.07     38.61 o 
   1   7  -8      312.46      339.66     15.44 o 
   2   7  -8      187.07      159.03     14.28 o 
   3   7  -8      112.69      138.23     14.30 o 
   4   7  -8      410.67      405.56     19.70 o 
   5   7  -8       35.86       33.23     17.72 o 
   6   7  -8      398.92      401.34     24.59 o 
   7   7  -8       37.89       31.37     16.81 o 
   8   7  -8     1525.86     1654.25     64.10 o 
   9   7  -8       78.92       75.35     27.37 o 
  10   7  -8      149.16      123.47     34.04 o 
  11   7  -8      107.40      125.76     34.82 o 
  12   7  -8       33.64       16.87     38.11 o 
   0   8  -8       36.17       35.59     21.66 o 
   1   8  -8       27.55       40.45     16.46 o 
   2   8  -8        4.73        7.28     14.34 o 
   3   8  -8      164.33      186.47     21.34 o 
   4   8  -8      177.94      178.79     20.31 o 
   5   8  -8       50.88       53.92     17.21 o 
   6   8  -8      343.60      391.30     26.85 o 
   7   8  -8        2.45        3.67     20.07 o 
   8   8  -8      204.51      145.97     28.77 o 
   9   8  -8       35.56       87.94     29.99 o 
  10   8  -8        2.83      -15.23     42.05 o 
   1   9  -8      102.25       59.81     30.77 o 
   2   9  -8       23.39       13.86     27.94 o 
   3   9  -8       51.42       58.25     29.29 o 
   4   9  -8       51.72       69.93     29.54 o 
   5   9  -8       35.20       82.25     33.48 o 
   6   9  -8       62.11       39.87     27.06 o 
   7   9  -8       73.84      113.95     38.21 o 
   0  10  -8      308.62      270.35     63.18 o 
   1  10  -8      218.29      159.08     48.25 o 
   2  10  -8      229.90      166.75     53.87 o 
   3  10  -8       88.59      114.39     48.14 o 
   2   0  -7     3456.78     3016.93     51.23 o 
   4   0  -7     4368.86     4291.75     72.68 o 
   6   0  -7     1869.26     1799.76     33.97 o 
   8   0  -7       11.51       10.59      7.69 o 
  10   0  -7      333.34      309.71     18.14 o 
  12   0  -7       27.57       28.58     17.07 o 
  14   0  -7      957.46      988.26     56.71 o 
  16   0  -7      735.78      741.92     49.95 o 
   0   1  -7    42418.32    41183.57    666.02 o 
   1   1  -7     1295.70     1173.61     17.44 o 
   2   1  -7     1815.78     1640.52     21.37 o 
   3   1  -7     2018.19     2108.06     30.22 o 
   4   1  -7      929.97      934.61     14.61 o 
   5   1  -7     1551.28     1599.28     21.89 o 
   6   1  -7      950.36      973.79     15.48 o 
   7   1  -7      316.37      323.42      9.60 o 
   8   1  -7      259.63      267.08      9.40 o 
   9   1  -7     1508.05     1521.09     26.33 o 
  10   1  -7     1154.35     1133.27     23.37 o 
  11   1  -7      369.83      331.70     14.54 o 
  12   1  -7      195.71      231.44     16.19 o 
  13   1  -7        4.66       18.26     12.90 o 
  14   1  -7      551.52      547.23     31.82 o 
  15   1  -7       17.15      -12.46     18.97 o 
  16   1  -7       91.90       80.59     28.56 o 
  17   1  -7       20.49       19.54     35.37 o 
   1   2  -7     1888.89     1869.52     23.07 o 
   2   2  -7     6660.02     6458.03     65.27 o 
   3   2  -7     3254.77     3454.73     39.73 o 
   4   2  -7     2068.27     2229.29     39.24 o 
   5   2  -7     1015.05     1173.83     18.58 o 
   6   2  -7      195.73      195.00      7.52 o 
   7   2  -7      155.15      149.71      7.56 o 
   8   2  -7       43.15       41.16      6.20 o 
   9   2  -7      103.59       92.68      7.87 o 
  10   2  -7      374.67      391.49     12.92 o 
  11   2  -7      135.95      117.67      9.39 o 
  12   2  -7      512.97      549.20     21.77 o 
  13   2  -7       18.72       14.59     13.67 o 
  14   2  -7      498.08      526.29     24.99 o 
  15   2  -7       21.96       10.75     26.52 o 
  16   2  -7      415.40      430.46     39.96 o 
   0   3  -7     7693.85     7174.50    137.15 o 
   1   3  -7     3315.17     3558.93     50.29 o 
   2   3  -7      188.39      192.38      5.99 o 
   3   3  -7     7708.48     8357.76     92.99 o 
   4   3  -7      151.18      168.45      7.40 o 
   5   3  -7      252.68      239.34      7.88 o 
   6   3  -7      546.42      543.55     12.49 o 
   7   3  -7     4472.66     4642.71     86.48 o 
   8   3  -7      243.36      239.41      9.15 o 
   9   3  -7       41.51       25.17      6.37 o 
  10   3  -7      241.92      207.26     13.86 o 
  11   3  -7      458.72      474.65     14.74 o 
  12   3  -7       81.97       92.46     10.95 o 
  13   3  -7       46.43       35.36     19.25 o 
  14   3  -7      245.21      252.44     25.14 o 
  15   3  -7       35.72       -6.82     22.27 o 
  16   3  -7      117.24      135.10     37.54 o 
   1   4  -7       39.41       29.45      4.77 o 
   2   4  -7      366.30      325.55     12.78 o 
   3   4  -7      389.24      399.63     10.93 o 
   4   4  -7      602.71      617.37     17.14 o 
   5   4  -7      356.03      339.16     10.26 o 
   6   4  -7     1172.54     1215.22     20.36 o 
   7   4  -7      127.12      113.78      7.22 o 
   8   4  -7      231.17      216.18      9.02 o 
   9   4  -7      585.98      576.00     15.97 o 
  10   4  -7       56.57       62.22     14.82 o 
  11   4  -7      117.61       86.73     17.05 o 
  12   4  -7       97.14      116.05     21.90 o 
  13   4  -7       47.77       37.34     22.10 o 
  14   4  -7       26.19       -1.51     28.63 o 
  15   4  -7       14.94        0.31     40.21 o 
   0   5  -7      388.42      376.91     18.93 o 
   1   5  -7       16.49        5.03      4.97 o 
   2   5  -7       35.71       29.69      6.10 o 
   3   5  -7      134.69      136.87      8.59 o 
   4   5  -7     3759.44     3948.08     59.28 o 
   5   5  -7      484.71      451.59     15.00 o 
   6   5  -7      206.32      209.91     11.03 o 
   7   5  -7      444.87      417.76     16.49 o 
   8   5  -7      337.30      326.16     16.08 o 
   9   5  -7      253.32      280.85     11.50 o 
  10   5  -7      383.60      401.01     24.22 o 
  11   5  -7      291.89      237.01     32.06 o 
  12   5  -7      237.35      280.01     34.13 o 
  13   5  -7       37.32       42.57     26.78 o 
  14   5  -7      326.70      378.57     44.08 o 
  15   5  -7       23.58       69.29     50.40 o 
   1   6  -7      277.83      274.66     12.45 o 
   2   6  -7     2816.69     2887.35     40.47 o 
   3   6  -7       92.36      104.38     10.52 o 
   4   6  -7       20.43       14.83      9.44 o 
   5   6  -7       39.85       36.46      9.46 o 
   6   6  -7      148.81      167.48     12.25 o 
   7   6  -7       32.06       20.03     11.74 o 
   8   6  -7      413.75      407.80     39.68 o 
   9   6  -7      250.21      255.84     15.84 o 
  10   6  -7      579.12      617.19     42.80 o 
  11   6  -7      266.23      268.74     41.57 o 
  12   6  -7      219.15      172.97     39.36 o 
  13   6  -7       20.07       24.00     38.39 o 
   0   7  -7      671.63      782.20     29.75 o 
   1   7  -7       61.33       53.96     10.51 o 
   2   7  -7     1746.57     1718.72     35.70 o 
   3   7  -7      593.90      625.79     22.32 o 
   4   7  -7      374.00      348.14     18.25 o 
   5   7  -7       12.34       19.55     14.75 o 
   6   7  -7      102.14       80.71     18.28 o 
   7   7  -7       55.11       73.48     16.00 o 
   8   7  -7      268.10      247.10     19.67 o 
   9   7  -7        5.52       22.69     28.80 o 
  10   7  -7        5.51       -8.29     31.29 o 
  11   7  -7      105.15       54.20     46.74 o 
  12   7  -7      378.48      307.76     44.16 o 
   1   8  -7      194.69      207.74     17.55 o 
   2   8  -7      212.78      264.19     19.08 o 
   3   8  -7       58.34       25.59     16.13 o 
   4   8  -7       75.76       84.09     17.94 o 
   5   8  -7      208.39      218.05     24.81 o 
   6   8  -7       42.22       28.93     17.14 o 
   7   8  -7      107.23       62.93     20.92 o 
   8   8  -7       64.09       34.58     26.81 o 
   9   8  -7      436.97      462.04     43.31 o 
  10   8  -7       20.20       14.17     35.89 o 
   0   9  -7      103.97      174.14     53.05 o 
   1   9  -7        1.01       10.50     27.30 o 
   2   9  -7      121.12      125.78     37.54 o 
   3   9  -7      203.55      252.01     36.68 o 
   4   9  -7      235.58      228.97     49.05 o 
   5   9  -7        0.58       34.97     28.29 o 
   6   9  -7       78.36       63.67     21.82 o 
   7   9  -7       49.09       43.83     34.84 o 
   8   9  -7       20.06      -12.18     32.11 o 
   1  10  -7      120.72      163.08     47.31 o 
   2  10  -7      156.32      141.52     43.58 o 
   3  10  -7        3.91        9.33     43.40 o 
   2   0  -6     3718.04     3678.74     67.80 o 
   4   0  -6      679.55      648.56     21.59 o 
   6   0  -6    20117.05    20966.94    329.61 o 
   8   0  -6      958.12      926.79     25.36 o 
  10   0  -6      342.65      304.21     17.62 o 
  12   0  -6      565.74      504.79     27.06 o 
  14   0  -6      566.98      517.09     37.11 o 
  16   0  -6       13.28        0.98     31.65 o 
   1   1  -6     6268.89     5930.38     68.59 o 
   2   1  -6        5.03       -0.14      3.13 o 
   3   1  -6      363.49      361.02      8.10 o 
   4   1  -6       51.82       36.57      3.83 o 
   5   1  -6      892.35      901.13     14.22 o 
   6   1  -6     3139.12     3277.40     42.17 o 
   7   1  -6      294.51      311.12      9.12 o 
   8   1  -6     5428.53     5507.79     65.58 o 
   9   1  -6     1016.75      976.55     21.09 o 
  10   1  -6     2119.80     2060.04     36.28 o 
  11   1  -6     2257.77     2232.20     37.52 o 
  12   1  -6      446.57      421.20     19.33 o 
  13   1  -6       66.02       85.63     15.78 o 
  14   1  -6       61.26       53.26     17.31 o 
  15   1  -6      222.76      212.98     23.84 o 
  16   1  -6       90.51       57.21     31.29 o 
  17   1  -6      122.82       86.58     63.22 o 
   0   2  -6    27471.23    28040.31    529.53 o 
   1   2  -6     1756.51     1715.48     34.30 o 
   2   2  -6      251.92      264.28      6.67 o 
   3   2  -6     1317.10     1282.28     17.12 o 
   4   2  -6        0.36        3.95      4.02 o 
   5   2  -6     1217.12     1215.44     18.89 o 
   6   2  -6     2921.78     2746.24     33.58 o 
   7   2  -6      363.49      352.23     11.59 o 
   8   2  -6      686.04      691.98     13.97 o 
   9   2  -6      262.18      249.72      9.48 o 
  10   2  -6      557.37      511.64     13.81 o 
  11   2  -6       42.19       28.56      7.05 o 
  12   2  -6      465.19      463.57     19.51 o 
  13   2  -6       24.39       23.92     10.71 o 
  14   2  -6       39.25       61.98     15.70 o 
  15   2  -6       99.95       81.91     28.94 o 
  16   2  -6        0.38       -5.05     28.06 o 
  17   2  -6       63.61       68.64     46.05 o 
   1   3  -6     5469.56     5784.09     90.21 o 
   2   3  -6      213.75      188.98      7.21 o 
   3   3  -6     2269.77     2389.18     28.07 o 
   4   3  -6      648.19      604.10     11.94 o 
   5   3  -6      998.01     1000.88     15.64 o 
   6   3  -6      660.66      618.52     13.57 o 
   7   3  -6     1836.15     1840.50     25.68 o 
   8   3  -6     1447.49     1465.59     22.84 o 
   9   3  -6       92.72       92.24      7.50 o 
  10   3  -6      750.98      764.43     20.12 o 
  11   3  -6       10.96       19.29      7.19 o 
  12   3  -6      238.70      222.61     22.60 o 
  13   3  -6       50.93       55.89     17.04 o 
  14   3  -6       26.98       32.08     20.08 o 
  15   3  -6       77.33       34.11     35.39 o 
  16   3  -6       30.88       39.31     40.12 o 
   0   4  -6      749.09      774.19     21.34 o 
   1   4  -6       46.24       46.48      4.96 o 
   2   4  -6      880.35      902.80     19.88 o 
   3   4  -6     2453.84     2482.45     34.91 o 
   4   4  -6      380.11      378.36     11.35 o 
   5   4  -6      147.71      144.44      8.19 o 
   6   4  -6      459.34      444.60     12.01 o 
   7   4  -6       56.54       44.63      5.70 o 
   8   4  -6      683.20      668.21     19.72 o 
   9   4  -6      132.89      129.77      8.45 o 
  10   4  -6     1420.15     1407.57     40.91 o 
  11   4  -6      231.28      231.83     22.30 o 
  12   4  -6      607.72      561.16     31.20 o 
  13   4  -6       29.69       10.86     22.19 o 
  14   4  -6       15.18       11.90     26.95 o 
  15   4  -6       44.93       23.92     35.68 o 
  16   4  -6       23.92       10.64     52.24 o 
   1   5  -6      657.30      673.61     13.83 o 
   2   5  -6      452.93      465.26     13.75 o 
   3   5  -6      343.65      335.47     14.77 o 
   4   5  -6     1738.00     1731.07     35.06 o 
   5   5  -6       70.19       63.09      9.87 o 
   6   5  -6      250.17      259.44     12.70 o 
   7   5  -6      107.67       95.22     11.16 o 
   8   5  -6      674.65      703.50     17.33 o 
   9   5  -6      140.06      121.60     16.66 o 
  10   5  -6      227.59      223.09     21.38 o 
  11   5  -6      102.37       88.23     34.87 o 
  12   5  -6       39.33       65.94     32.48 o 
  13   5  -6      170.52      178.64     35.66 o 
  14   5  -6      227.90      249.87     38.18 o 
  15   5  -6       63.24      124.31     69.65 o 
   0   6  -6       39.34       44.38     10.99 o 
   1   6  -6      809.04      793.82     18.32 o 
   2   6  -6      231.64      230.44      9.87 o 
   3   6  -6      182.31      188.63     10.94 o 
   4   6  -6      579.79      612.00     18.26 o 
   5   6  -6       47.17       52.24      9.86 o 
   6   6  -6     1563.93     1655.70     32.75 o 
   7   6  -6      336.44      313.48     23.43 o 
   8   6  -6       30.38       19.52     13.92 o 
   9   6  -6       48.04       28.64     23.18 o 
  10   6  -6      650.78      722.22     47.12 o 
  11   6  -6       13.78       29.40     24.73 o 
  12   6  -6      250.23      264.27     35.81 o 
  13   6  -6      243.00      236.47     39.80 o 
  14   6  -6        1.29       -2.26     37.19 o 
   1   7  -6      469.34      451.75     16.61 o 
   2   7  -6      266.06      252.92     15.59 o 
   3   7  -6      858.28      895.69     24.20 o 
   4   7  -6     3502.23     3575.83     64.16 o 
   5   7  -6      325.40      338.65     22.63 o 
   6   7  -6      112.91       78.19     17.91 o 
   7   7  -6      227.68      222.50     21.29 o 
   8   7  -6      106.94      126.18     17.96 o 
   9   7  -6        4.83       24.32     25.02 o 
  10   7  -6      239.83      259.65     40.90 o 
  11   7  -6        7.78      -17.14     34.67 o 
  12   7  -6       98.92       79.03     48.70 o 
   0   8  -6       57.96       48.99     28.01 o 
   1   8  -6       36.18       54.10     11.81 o 
   2   8  -6      148.60      156.26     16.10 o 
   3   8  -6       80.64       89.39     15.91 o 
   4   8  -6        5.77       -9.53     11.99 o 
   5   8  -6       20.80       17.94     17.81 o 
   6   8  -6      217.17      220.98     24.04 o 
   7   8  -6      131.07      118.62     22.42 o 
   8   8  -6      114.37      116.67     29.64 o 
   9   8  -6       68.78       30.48     44.89 o 
  10   8  -6      206.50      176.04     38.13 o 
   1   9  -6       22.85       39.03     27.00 o 
   2   9  -6       83.89       90.55     28.85 o 
   3   9  -6      127.88      154.62     45.42 o 
   4   9  -6      151.87      124.63     29.21 o 
   5   9  -6       93.46       64.06     28.90 o 
   6   9  -6        3.76        1.50     30.49 o 
   7   9  -6        1.40      -22.83     33.13 o 
   8   9  -6       44.98       47.98     35.40 o 
   0  10  -6      222.90      213.64     57.31 o 
   1  10  -6      217.06      282.76     46.43 o 
   2  10  -6       16.61       18.54     38.83 o 
   3  10  -6      227.86      204.94     48.03 o 
   4  10  -6      119.33      160.96     46.22 o 
   2   0  -5     5602.38     5057.16     78.34 o 
   4   0  -5     3807.29     3728.48     55.57 o 
   6   0  -5     2557.21     2533.58     42.76 o 
   8   0  -5       26.35       63.09     16.58 o 
  10   0  -5      371.83      361.55     17.11 o 
  12   0  -5      261.94      276.63     20.89 o 
  14   0  -5      482.19      492.31     37.09 o 
  16   0  -5      859.51     1054.45     67.01 o 
   1   1  -5     9107.71     8603.95     96.59 o 
   2   1  -5     1813.07     1648.26     21.85 o 
   3   1  -5     5125.90     4879.21     58.96 o 
   4   1  -5     1033.93      978.44     14.51 o 
   5   1  -5      143.39      141.05      5.44 o 
   6   1  -5       34.94       47.32      4.84 o 
   7   1  -5     1422.68     1365.06     20.44 o 
   8   1  -5      605.17      626.44     12.78 o 
   9   1  -5       40.58       32.08      6.44 o 
  10   1  -5     2249.30     2163.68     35.27 o 
  11   1  -5      758.55      778.69     18.99 o 
  12   1  -5        1.96        0.36      9.49 o 
  13   1  -5       14.70       -2.50     12.74 o 
  14   1  -5      517.89      518.64     25.13 o 
  15   1  -5      272.78      252.48     21.89 o 
  16   1  -5      308.06      309.14     33.34 o 
  17   1  -5       56.79       83.14     29.47 o 
   1   2  -5      121.94      112.19      4.60 o 
   2   2  -5     3901.98     3325.09     40.22 o 
   3   2  -5      785.78      759.42     11.46 o 
   4   2  -5     5702.83     5782.59     62.52 o 
   5   2  -5     1759.76     1876.01     23.04 o 
   6   2  -5     2240.58     2175.04     28.44 o 
   7   2  -5      435.20      445.40      9.70 o 
   8   2  -5      302.11      297.47      8.55 o 
   9   2  -5       82.08       90.78      6.27 o 
  10   2  -5      432.30      436.46     12.50 o 
  11   2  -5      691.58      763.60     22.57 o 
  12   2  -5       96.95      113.86     14.49 o 
  13   2  -5       43.94       59.58     13.74 o 
  14   2  -5      240.68      254.54     18.74 o 
  15   2  -5      140.75      169.21     33.72 o 
  16   2  -5      456.53      480.52     38.20 o 
  17   2  -5        1.68       41.31     35.57 o 
   0   3  -5     1946.13     2254.24     41.54 o 
   1   3  -5     6217.44     6605.71     83.85 o 
   2   3  -5      595.07      572.22     11.24 o 
   3   3  -5     1525.25     1565.41     19.82 o 
   4   3  -5     5001.61     5390.15     67.13 o 
   5   3  -5      595.06      584.10     12.99 o 
   6   3  -5     1931.55     2050.95     25.32 o 
   7   3  -5      832.26      788.80     12.83 o 
   8   3  -5      527.60      493.44     13.30 o 
   9   3  -5       49.54       44.51      7.53 o 
  10   3  -5       75.26       72.62     11.68 o 
  11   3  -5      503.57      459.36     22.03 o 
  12   3  -5       52.60       18.04     15.82 o 
  13   3  -5      155.58      124.68     21.98 o 
  14   3  -5      193.67      175.26     24.34 o 
  15   3  -5       14.42      -24.00     24.00 o 
  16   3  -5       77.43       94.78     37.47 o 
   1   4  -5       80.45       87.80      5.32 o 
   2   4  -5      612.51      567.40     11.32 o 
   3   4  -5      428.36      456.23     12.76 o 
   4   4  -5     1104.42     1084.00     23.22 o 
   5   4  -5     1010.97     1040.89     17.45 o 
   6   4  -5      345.85      339.59     10.44 o 
   7   4  -5      441.81      423.00     15.65 o 
   8   4  -5      186.36      178.61      9.54 o 
   9   4  -5     1143.67     1144.41     34.14 o 
  10   4  -5      542.62      530.37     28.49 o 
  11   4  -5        9.32       10.48     15.85 o 
  12   4  -5      316.52      348.91     26.47 o 
  13   4  -5       23.35        8.64     18.55 o 
  14   4  -5       32.97       46.93     41.46 o 
  15   4  -5       47.55        0.08     40.31 o 
  16   4  -5      135.53      112.08     47.49 o 
   0   5  -5     2727.37     2680.15     64.22 o 
   1   5  -5      465.51      458.89     11.30 o 
   2   5  -5     1545.88     1589.37     30.63 o 
   3   5  -5      290.71      297.06     11.22 o 
   4   5  -5      874.70      865.49     20.32 o 
   5   5  -5      207.61      221.37     11.13 o 
   6   5  -5      190.67      183.46     11.44 o 
   7   5  -5     2424.64     2465.99     53.16 o 
   8   5  -5      278.64      261.68     10.13 o 
   9   5  -5      256.74      269.59     17.31 o 
  10   5  -5      231.29      222.59     20.80 o 
  11   5  -5       21.12       14.33     24.25 o 
  12   5  -5      764.58      820.36     52.80 o 
  13   5  -5       11.11        4.54     29.70 o 
  14   5  -5      295.01      295.40     45.55 o 
  15   5  -5       13.22        0.98     41.95 o 
   1   6  -5      345.29      318.79     12.43 o 
   2   6  -5     2950.40     2948.02     42.95 o 
   3   6  -5      112.52      118.81      9.57 o 
   4   6  -5      212.45      228.70     12.59 o 
   5   6  -5      243.19      267.00     13.11 o 
   6   6  -5        2.11       12.38      8.03 o 
   7   6  -5       71.35       50.23     12.15 o 
   8   6  -5       98.97       29.08     19.33 o 
   9   6  -5      234.21      191.00     26.42 o 
  10   6  -5      243.43      246.56     30.42 o 
  11   6  -5       13.52       18.94     25.10 o 
  12   6  -5      109.51       97.43     31.79 o 
  13   6  -5       45.35      -25.32     41.99 o 
  14   6  -5      109.22      108.15     39.37 o 
   0   7  -5      137.09       97.83     14.48 o 
   1   7  -5      189.90      189.18     11.92 o 
   2   7  -5      109.22      110.77     13.04 o 
   3   7  -5      891.98      894.39     23.17 o 
   4   7  -5     1482.26     1562.30     36.36 o 
   5   7  -5      351.16      346.11     22.08 o 
   6   7  -5      234.75      257.11     21.03 o 
   7   7  -5      201.44      193.92     18.19 o 
   8   7  -5      159.30      146.77     31.17 o 
   9   7  -5      343.25      341.22     36.08 o 
  10   7  -5      126.50      102.16     31.98 o 
  11   7  -5       49.58       70.61     33.93 o 
  12   7  -5      450.58      435.84     45.08 o 
   1   8  -5      104.11      120.55     16.11 o 
   2   8  -5      745.74      725.28     26.21 o 
   3   8  -5        6.35        9.15     14.28 o 
   4   8  -5      185.55      203.26     19.10 o 
   5   8  -5       97.09       80.97     16.30 o 
   6   8  -5       35.57       59.45     18.31 o 
   7   8  -5       10.89       -2.13     17.05 o 
   8   8  -5      223.29      236.09     32.56 o 
   9   8  -5       95.89       89.96     33.62 o 
  10   8  -5       36.56       20.56     31.20 o 
  11   8  -5        1.33       29.44     50.61 o 
   0   9  -5      362.11      366.32     47.82 o 
   1   9  -5       22.47       33.46     32.89 o 
   2   9  -5       18.11        2.53     29.89 o 
   3   9  -5       36.57       48.32     24.29 o 
   4   9  -5       72.91       64.06     27.84 o 
   5   9  -5       37.94       16.67     28.69 o 
   6   9  -5       98.23       77.72     26.86 o 
   7   9  -5       59.96       80.31     53.63 o 
   8   9  -5       11.42       28.39     35.81 o 
   1  10  -5      101.58       61.82     36.98 o 
   2  10  -5       15.65      -14.61     46.76 o 
   3  10  -5      104.84       63.82     35.12 o 
   4  10  -5       89.01      136.46     38.61 o 
   2   0  -4    16146.86    16618.17    286.52 o 
   4   0  -4     1636.06     1689.69     30.63 o 
   6   0  -4       58.55       58.49      7.03 o 
   8   0  -4     2646.81     2847.71     51.14 o 
  10   0  -4     1677.94     1652.26     38.60 o 
  12   0  -4     1307.63     1260.59     40.69 o 
  14   0  -4      268.18      251.13     26.44 o 
  16   0  -4       37.15       36.35     65.93 o 
   1   1  -4     3779.05     3432.43     36.98 o 
   2   1  -4    16363.25    16186.15    168.68 o 
   3   1  -4     6873.71     6643.82     69.56 o 
   4   1  -4     3752.15     3614.75     44.32 o 
   5   1  -4     1850.61     1885.30     21.74 o 
   6   1  -4     1275.90     1259.57     16.57 o 
   7   1  -4     1182.36     1204.54     17.04 o 
   8   1  -4     3873.93     3874.77     44.86 o 
   9   1  -4      293.69      292.95      9.87 o 
  10   1  -4      874.40      873.88     18.98 o 
  11   1  -4       99.93       94.76      9.35 o 
  12   1  -4      230.21      211.58     13.59 o 
  13   1  -4       11.70        6.23     13.34 o 
  14   1  -4       16.13       16.64     21.26 o 
  15   1  -4        7.73       26.08     17.32 o 
  16   1  -4       95.28      119.68     30.04 o 
  17   1  -4       11.39      -27.66     33.93 o 
   0   2  -4    30114.86    29172.19    694.89 o 
   1   2  -4      814.54      769.74     12.07 o 
   2   2  -4      134.95      132.10      4.17 o 
   3   2  -4      145.87      149.15      4.74 o 
   4   2  -4     2770.00     2729.10     36.86 o 
   5   2  -4     3069.18     3303.98     36.36 o 
   6   2  -4     1826.13     1789.32     21.79 o 
   7   2  -4      263.91      281.17      7.99 o 
   8   2  -4      904.35      904.51     16.04 o 
   9   2  -4     1519.87     1573.69     23.56 o 
  10   2  -4     2760.64     2799.30     38.59 o 
  11   2  -4      185.71      196.18      8.90 o 
  12   2  -4      732.98      716.54     23.71 o 
  13   2  -4       57.73       62.96     11.29 o 
  14   2  -4       56.63       48.34     22.72 o 
  15   2  -4       12.48        1.59     30.83 o 
  16   2  -4       44.14       68.38     30.39 o 
  17   2  -4       17.04       72.53     35.09 o 
   1   3  -4     2065.55     2100.25     24.01 o 
   2   3  -4      932.22      842.73     13.72 o 
   3   3  -4      404.76      390.56      8.41 o 
   4   3  -4      611.07      599.99     10.80 o 
   5   3  -4      239.64      267.12      6.99 o 
   6   3  -4       33.06       23.60      3.37 o 
   7   3  -4       31.95       43.98      5.53 o 
   8   3  -4      378.00      362.33      8.59 o 
   9   3  -4      185.23      172.91     13.06 o 
  10   3  -4     1026.38      959.12     28.70 o 
  11   3  -4      539.32      546.05     25.66 o 
  12   3  -4      139.09      125.77     16.63 o 
  13   3  -4       41.31       29.69     18.63 o 
  14   3  -4        4.73       24.47     23.27 o 
  15   3  -4        5.67        1.19     23.38 o 
  16   3  -4      262.94      332.78     46.75 o 
   0   4  -4     7498.44     7695.07    141.28 o 
   1   4  -4     2672.50     2851.25     51.60 o 
   2   4  -4      837.40      981.92     15.24 o 
   3   4  -4      659.00      627.02     16.77 o 
   4   4  -4     1649.73     1780.98     27.91 o 
   5   4  -4      414.39      448.16     12.89 o 
   6   4  -4     1037.29      989.62     21.85 o 
   7   4  -4     1219.06     1167.98     22.19 o 
   8   4  -4      775.39      757.94     23.93 o 
   9   4  -4      313.37      322.24     19.86 o 
  10   4  -4      462.64      449.01     23.24 o 
  11   4  -4       54.17       62.21     18.19 o 
  12   4  -4       71.43       89.61     18.75 o 
  13   4  -4       94.24       65.60     20.81 o 
  14   4  -4      155.43      154.51     39.52 o 
  15   4  -4       36.46       17.86     32.43 o 
  16   4  -4        5.64       26.45     60.83 o 
   1   5  -4     1275.80     1298.09     20.52 o 
   2   5  -4     1007.17      972.04     15.65 o 
   3   5  -4      950.89     1012.52     21.71 o 
   4   5  -4     1826.55     1765.87     29.28 o 
   5   5  -4       52.00       64.26      9.43 o 
   6   5  -4      367.83      350.90     11.67 o 
   7   5  -4      334.49      326.45     15.29 o 
   8   5  -4      968.17      974.60     27.98 o 
   9   5  -4      413.36      439.87     22.34 o 
  10   5  -4       92.02       73.65     16.30 o 
  11   5  -4      528.12      596.11     40.28 o 
  12   5  -4      501.13      469.89     42.59 o 
  13   5  -4       25.91       20.00     26.47 o 
  14   5  -4      337.64      258.39     40.35 o 
  15   5  -4       17.51       37.60     36.93 o 
   0   6  -4      897.86      875.02     25.18 o 
   1   6  -4      115.35      134.48      8.87 o 
   2   6  -4      111.99      113.36      8.66 o 
   3   6  -4      187.63      192.48     10.71 o 
   4   6  -4      967.52      964.84     23.02 o 
   5   6  -4      341.98      354.09     14.57 o 
   6   6  -4     1809.08     1864.43     33.10 o 
   7   6  -4       19.71       12.85      8.39 o 
   8   6  -4     1286.32     1239.68     57.99 o 
   9   6  -4       31.28       51.36     25.59 o 
  10   6  -4      336.43      293.93     29.18 o 
  11   6  -4       18.48        6.70     25.66 o 
  12   6  -4       75.32       85.19     36.38 o 
  13   6  -4       16.96      -27.86     39.60 o 
  14   6  -4       13.62       -1.77     34.28 o 
   1   7  -4     1183.81     1247.82     23.93 o 
   2   7  -4      121.38      106.90     12.76 o 
   3   7  -4      152.48      147.76     11.58 o 
   4   7  -4     1404.22     1383.81     30.25 o 
   5   7  -4      121.35      123.36     15.66 o 
   6   7  -4      916.78      931.54     33.68 o 
   7   7  -4       54.64       25.98     16.22 o 
   8   7  -4       17.59       14.04     10.66 o 
   9   7  -4      401.51      391.61     35.33 o 
  10   7  -4      226.73      252.04     50.13 o 
  11   7  -4       51.71       39.94     59.26 o 
  12   7  -4       73.25       79.75     34.11 o 
   0   8  -4      542.75      547.55     34.03 o 
   1   8  -4      214.54      206.40     17.11 o 
   2   8  -4      852.61      809.07     28.90 o 
   3   8  -4       95.96       98.41     15.97 o 
   4   8  -4       18.46       21.22     13.72 o 
   5   8  -4       60.32       31.19     17.20 o 
   6   8  -4      413.63      442.76     31.11 o 
   7   8  -4      161.24      151.19     21.71 o 
   8   8  -4       26.68       40.56     27.01 o 
   9   8  -4        1.08      -21.58     31.92 o 
  10   8  -4       56.16       79.18     31.14 o 
  11   8  -4       49.39       46.61     32.41 o 
   1   9  -4       34.52       55.53     28.12 o 
   2   9  -4      221.08      200.20     31.76 o 
   3   9  -4       90.34       89.07     30.42 o 
   4   9  -4      276.56      211.07     50.55 o 
   5   9  -4       18.82      -15.85     27.76 o 
   6   9  -4        2.54       10.11     21.99 o 
   7   9  -4       24.54       16.93     38.15 o 
   8   9  -4      161.68      154.31     38.05 o 
   0  10  -4       35.92       44.14     70.46 o 
   2  10  -4      164.32      203.45     53.40 o 
   3  10  -4      270.47      262.25     44.79 o 
   4  10  -4      125.32      117.20     37.02 o 
   2   0  -3    24639.75    23126.13    574.86 o 
   4   0  -3    35998.39    36872.90    628.59 o 
   6   0  -3     8724.83     9247.64    163.07 o 
   8   0  -3      575.83      593.04     18.68 o 
  10   0  -3      963.02      977.01     28.24 o 
  12   0  -3      613.79      528.15     26.47 o 
  14   0  -3       38.74      102.84     26.25 o 
  16   0  -3      696.78      780.85     49.17 o 
   0   1  -3    17939.67    16448.62    382.68 o 
   1   1  -3      310.12      305.21      6.11 o 
   2   1  -3     4893.27     4538.51     48.00 o 
   3   1  -3     8836.69     8472.46     86.65 o 
   4   1  -3     1944.67     1772.91     21.95 o 
   5   1  -3     1359.06     1335.58     16.39 o 
   6   1  -3     7357.80     7418.52     73.92 o 
   7   1  -3     2744.23     2643.40     31.53 o 
   8   1  -3      996.64      946.44     15.39 o 
   9   1  -3      268.71      273.69      9.60 o 
  10   1  -3     1715.99     1701.15     29.00 o 
  11   1  -3      209.61      217.79     10.67 o 
  12   1  -3      358.40      319.81     14.12 o 
  13   1  -3       64.58       38.22     13.85 o 
  14   1  -3      357.83      356.90     22.66 o 
  15   1  -3       53.19       41.61     20.10 o 
  16   1  -3      166.68      196.94     28.14 o 
  17   1  -3       47.11       29.47     32.86 o 
   1   2  -3      950.05      934.09     12.66 o 
   2   2  -3     2374.94     1971.32     24.57 o 
   3   2  -3       40.75       43.29      3.73 o 
   4   2  -3     6488.59     6079.03     67.01 o 
   5   2  -3     1845.76     1842.47     22.13 o 
   6   2  -3      900.49      850.43     12.33 o 
   7   2  -3      488.85      533.78      9.23 o 
   8   2  -3      973.21      995.20     14.81 o 
   9   2  -3       57.01       50.98      6.53 o 
  10   2  -3      676.83      670.92     16.02 o 
  11   2  -3       70.85       86.19      6.67 o 
  12   2  -3       23.69       15.53     13.32 o 
  13   2  -3       52.34       51.56      9.93 o 
  14   2  -3       77.75       86.09     27.28 o 
  15   2  -3       14.71        7.75     22.19 o 
  16   2  -3      290.21      315.28     35.81 o 
  17   2  -3       16.77        3.77     37.60 o 
   0   3  -3      356.81      308.65     10.05 o 
   1   3  -3      262.01      274.20      6.27 o 
   2   3  -3        9.21       10.23      3.44 o 
   3   3  -3     3913.13     3938.58     49.39 o 
   4   3  -3      246.75      272.38      7.00 o 
   5   3  -3      570.18      668.46     13.35 o 
   6   3  -3     2254.50     2129.83     30.13 o 
   7   3  -3        2.67        4.24      6.83 o 
   8   3  -3      489.76      446.31     14.86 o 
   9   3  -3      641.54      686.20     20.70 o 
  10   3  -3      530.23      539.98     23.25 o 
  11   3  -3      109.80       79.70     15.62 o 
  12   3  -3      290.57      290.00     29.12 o 
  13   3  -3       17.50       19.17     19.26 o 
  14   3  -3       63.13       90.06     20.97 o 
  15   3  -3       21.58       42.11     38.04 o 
  16   3  -3       25.89       -3.79     44.57 o 
   1   4  -3     1895.04     2049.75     23.75 o 
   2   4  -3      711.62      735.21     11.96 o 
   3   4  -3      238.60      260.07      8.82 o 
   4   4  -3      559.94      528.15     12.37 o 
   5   4  -3      160.98      158.22      7.16 o 
   6   4  -3      802.96      806.14     16.42 o 
   7   4  -3      585.24      566.02     16.51 o 
   8   4  -3      832.36      811.66     24.65 o 
   9   4  -3     1098.90     1109.99     36.47 o 
  10   4  -3      918.56      957.44     34.16 o 
  11   4  -3       13.95       24.47     15.65 o 
  12   4  -3      194.86      216.59     23.81 o 
  13   4  -3       68.13       57.90     19.52 o 
  14   4  -3      120.62       88.68     29.61 o 
  15   4  -3       84.97      111.02     37.98 o 
  16   4  -3       63.87       64.88     46.56 o 
   0   5  -3     4769.69     4681.57     74.23 o 
   1   5  -3      580.39      523.66     11.90 o 
   2   5  -3      395.55      384.95     10.97 o 
   3   5  -3      810.26      784.31     17.17 o 
   4   5  -3       74.93       67.98      7.73 o 
   5   5  -3      323.41      322.90     11.64 o 
   6   5  -3     1364.98     1343.96     26.09 o 
   7   5  -3      599.81      615.71     16.22 o 
   8   5  -3      491.05      494.42     21.17 o 
   9   5  -3       52.23       35.78     12.98 o 
  10   5  -3        8.22       24.19     13.46 o 
  11   5  -3      158.91      144.74     28.29 o 
  12   5  -3      393.34      402.34     35.00 o 
  13   5  -3      162.02      148.12     31.79 o 
  14   5  -3      112.12      107.76     34.09 o 
  15   5  -3      259.76      291.22     53.16 o 
   1   6  -3       58.89       65.84      7.31 o 
   2   6  -3      494.33      475.76     13.37 o 
   3   6  -3     1007.22      989.97     24.36 o 
   4   6  -3      173.07      152.38     11.59 o 
   5   6  -3      438.73      435.40     15.90 o 
   6   6  -3      304.93      317.46     13.00 o 
   7   6  -3      429.12      407.18     15.68 o 
   8   6  -3     1133.04     1233.90     47.46 o 
   9   6  -3     1181.76     1162.90     51.71 o 
  10   6  -3      246.71      226.89     28.82 o 
  11   6  -3       31.74       19.06     26.12 o 
  12   6  -3      250.64      286.57     38.36 o 
  13   6  -3      121.97       93.06     35.15 o 
  14   6  -3      533.95      532.43     58.84 o 
   0   7  -3     2746.15     2890.75     59.05 o 
   1   7  -3     1286.31     1327.21     25.25 o 
   2   7  -3     2712.87     2691.93     47.91 o 
   3   7  -3     1057.06     1044.08     23.77 o 
   4   7  -3      278.86      280.65     14.47 o 
   5   7  -3      343.04      321.75     23.12 o 
   6   7  -3      486.76      524.91     24.64 o 
   7   7  -3     1553.77     1569.19     51.86 o 
   8   7  -3      273.23      234.03     27.81 o 
   9   7  -3      105.91      102.58     27.53 o 
  10   7  -3      228.48      212.38     37.39 o 
  11   7  -3      134.20      139.41     33.87 o 
  12   7  -3       95.84       79.01     41.67 o 
  13   7  -3      162.90      171.86     38.10 o 
   1   8  -3        7.89        6.27     11.22 o 
   2   8  -3      383.52      388.34     24.99 o 
   3   8  -3       96.98       93.01     14.60 o 
   4   8  -3      151.47      190.74     19.12 o 
   5   8  -3       77.18       79.71     16.97 o 
   6   8  -3      274.99      258.33     24.67 o 
   7   8  -3       41.35       60.92     16.79 o 
   8   8  -3       77.40       85.23     31.02 o 
   9   8  -3       75.23       75.60     38.11 o 
  10   8  -3      580.03      560.85     44.57 o 
  11   8  -3        3.84       -8.00     31.44 o 
   0   9  -3      262.10      161.60     61.76 o 
   1   9  -3       78.84       75.12     45.56 o 
   2   9  -3       42.20       22.90     32.32 o 
   3   9  -3      307.95      324.68     34.87 o 
   4   9  -3      480.70      462.99     45.06 o 
   5   9  -3       27.77       13.99     31.17 o 
   6   9  -3      128.08      161.23     27.01 o 
   7   9  -3       27.17       12.73     28.37 o 
   8   9  -3       52.77      101.67     55.99 o 
   1  10  -3      215.55      204.78     50.31 o 
   2  10  -3        6.11      -43.58     70.77 o 
   3  10  -3      133.24      159.44     60.58 o 
   4  10  -3      205.05      152.10     43.24 o 
   5  10  -3      140.00      141.54     50.22 o 
   2   0  -2    18664.06    18686.60    379.88 o 
   4   0  -2    70977.49    74403.14   2374.10 o 
   6   0  -2     3917.76     3822.53     58.41 o 
   8   0  -2    15125.75    16105.53    206.53 o 
  10   0  -2     1738.90     1731.96     40.36 o 
  12   0  -2      217.20      233.34     25.70 o 
  14   0  -2      366.79      417.08     36.30 o 
  16   0  -2      597.51      640.97     47.54 o 
   1   1  -2     5716.96     5523.84     94.78 o 
   2   1  -2    18490.77    18222.45    186.16 o 
   3   1  -2     2260.34     2183.78     24.67 o 
   4   1  -2    12203.10    11994.33    113.59 o 
   5   1  -2     1045.77     1040.29     15.05 o 
   6   1  -2      382.83      401.81      8.14 o 
   7   1  -2     1526.00     1583.26     20.11 o 
   8   1  -2      671.57      649.03     12.11 o 
   9   1  -2       82.25       81.09      6.43 o 
  10   1  -2      789.05      776.97     16.70 o 
  11   1  -2      263.80      239.08     10.38 o 
  12   1  -2      184.85      176.37     11.08 o 
  13   1  -2      159.71      148.76     15.74 o 
  14   1  -2      176.87      200.73     23.21 o 
  15   1  -2       13.00       -7.31     16.25 o 
  16   1  -2      719.50      802.73     43.69 o 
  17   1  -2       14.23       38.03     31.96 o 
   0   2  -2    29672.91    28506.31    407.05 o 
   1   2  -2      459.97      417.12      6.86 o 
   2   2  -2      667.36      641.75     12.05 o 
   3   2  -2     1969.95     1847.71     22.53 o 
   4   2  -2      333.42      346.26      8.58 o 
   5   2  -2     2215.46     2256.43     29.47 o 
   6   2  -2      301.21      270.26      6.40 o 
   7   2  -2      239.67      222.17      7.72 o 
   8   2  -2       76.62       76.37      6.90 o 
   9   2  -2      827.93      821.93     17.85 o 
  10   2  -2     2351.61     2379.08     35.32 o 
  11   2  -2      118.45      110.33      7.06 o 
  12   2  -2      305.65      313.61     13.79 o 
  13   2  -2      149.51      169.62     19.24 o 
  14   2  -2      465.75      458.37     35.04 o 
  15   2  -2        3.89        2.09     20.84 o 
  16   2  -2      186.30      260.12     35.60 o 
  17   2  -2       44.66       31.60     47.73 o 
   1   3  -2     2875.13     2835.63     37.35 o 
   2   3  -2     2699.05     2446.07     32.51 o 
   3   3  -2     1097.63     1123.77     15.92 o 
   4   3  -2     1422.75     1476.51     19.94 o 
   5   3  -2      709.99      729.03     12.13 o 
   6   3  -2      807.86      794.18     17.36 o 
   7   3  -2      321.57      315.94     13.26 o 
   8   3  -2      143.91      139.84     11.34 o 
   9   3  -2      443.40      496.46     19.08 o 
  10   3  -2      998.97     1035.84     33.31 o 
  11   3  -2     1283.70     1274.98     39.86 o 
  12   3  -2      156.54      186.50     20.33 o 
  13   3  -2       23.12       10.01     19.55 o 
  14   3  -2       18.13        4.41     20.84 o 
  15   3  -2       32.47       56.95     29.25 o 
  16   3  -2      215.47      174.55     52.60 o 
   0   4  -2     1437.71     1269.47     27.06 o 
   1   4  -2       37.18       35.47      4.14 o 
   2   4  -2      476.73      467.53     10.30 o 
   3   4  -2     1527.99     1630.15     22.42 o 
   4   4  -2     2421.76     2466.24     34.11 o 
   5   4  -2      270.97      285.28      9.65 o 
   6   4  -2      842.18      836.86     14.90 o 
   7   4  -2      975.24      958.18     22.11 o 
   8   4  -2      386.57      379.42     17.51 o 
   9   4  -2     1442.67     1413.32     43.45 o 
  10   4  -2      276.69      291.33     19.57 o 
  11   4  -2       67.99       60.56     17.07 o 
  12   4  -2       19.52        5.56     21.89 o 
  13   4  -2       15.18        8.37     20.47 o 
  14   4  -2      165.68      141.58     34.80 o 
  15   4  -2       31.38       22.45     31.70 o 
  16   4  -2       73.43       61.98     63.86 o 
   1   5  -2     1525.13     1507.07     22.15 o 
   2   5  -2      663.93      592.30     14.50 o 
   3   5  -2     1652.65     1638.90     26.93 o 
   4   5  -2      576.78      569.94     14.36 o 
   5   5  -2      211.67      204.27      9.26 o 
   6   5  -2      440.45      460.16     14.13 o 
   7   5  -2      699.74      711.24     20.73 o 
   8   5  -2     2015.32     2118.34     52.19 o 
   9   5  -2      946.76     1003.82     30.24 o 
  10   5  -2      250.73      207.95     36.33 o 
  11   5  -2      367.26      376.85     32.45 o 
  12   5  -2      182.23      198.12     30.28 o 
  13   5  -2        7.86       -5.82     26.99 o 
  14   5  -2       19.56      -18.01     29.90 o 
  15   5  -2       21.28      -37.28     37.46 o 
   0   6  -2     7951.05     8179.96    148.06 o 
   1   6  -2      524.94      511.10     13.67 o 
   2   6  -2     2279.98     2190.61     34.97 o 
   3   6  -2      405.21      410.68     12.96 o 
   4   6  -2      457.74      435.11     14.29 o 
   5   6  -2      138.41      128.83     10.06 o 
   6   6  -2      282.10      287.54     13.12 o 
   7   6  -2      702.71      655.35     20.07 o 
   8   6  -2      373.20      374.14     28.90 o 
   9   6  -2      604.02      607.65     34.34 o 
  10   6  -2        8.55        4.68     20.66 o 
  11   6  -2       59.88       30.01     26.78 o 
  12   6  -2      441.91      514.33     41.79 o 
  13   6  -2       78.33       33.05     31.49 o 
  14   6  -2      551.18      502.74     48.16 o 
   1   7  -2      457.17      419.41     12.99 o 
   2   7  -2     1380.71     1387.03     28.61 o 
   3   7  -2     1028.15     1069.82     27.50 o 
   4   7  -2      152.67      172.24     15.48 o 
   5   7  -2      472.34      468.09     21.50 o 
   6   7  -2       57.72       55.37     13.32 o 
   7   7  -2      270.11      306.69     18.73 o 
   8   7  -2      158.18      139.15     25.09 o 
   9   7  -2      122.64       92.85     31.66 o 
  10   7  -2      199.07      226.23     34.84 o 
  11   7  -2        9.94       14.42     29.07 o 
  12   7  -2      237.77      198.88     42.71 o 
  13   7  -2       51.76       30.42     34.89 o 
   0   8  -2       59.40       56.09     30.88 o 
   1   8  -2       27.98       18.89     11.58 o 
   2   8  -2     1517.40     1501.62     35.11 o 
   3   8  -2       42.21       47.06     15.28 o 
   4   8  -2      624.92      633.30     29.11 o 
   5   8  -2       45.36       44.46     18.17 o 
   6   8  -2      396.06      413.73     26.73 o 
   7   8  -2      214.06      236.46     20.76 o 
   8   8  -2       99.68       66.88     30.86 o 
   9   8  -2      118.20       88.00     28.91 o 
  10   8  -2       61.04       88.16     30.80 o 
  11   8  -2        5.24       -9.12     33.20 o 
   1   9  -2      127.81      137.05     35.13 o 
   2   9  -2       49.56        7.49     27.40 o 
   3   9  -2        8.96       29.32     29.69 o 
   4   9  -2      425.32      458.96     45.38 o 
   5   9  -2       40.61       10.49     32.50 o 
   6   9  -2       20.56       41.94     27.76 o 
   7   9  -2        6.48      -24.64     56.76 o 
   8   9  -2       28.91       -7.39     46.27 o 
   0  10  -2       58.48      137.28     72.89 o 
   1  10  -2       10.75       43.97     80.18 o 
   2  10  -2      359.37      342.46     51.98 o 
   3  10  -2      348.62      385.87     63.22 o 
   4  10  -2      177.02      129.82     38.91 o 
   5  10  -2        3.36       18.01     48.16 o 
   2   0  -1    16303.43    16702.35    265.15 o 
   4   0  -1    16503.14    15656.59    196.20 o 
   6   0  -1    16194.67    17601.79    233.45 o 
   8   0  -1    12380.66    12821.21    262.59 o 
  10   0  -1     1228.02     1205.00     28.02 o 
  12   0  -1      727.28      735.16     33.05 o 
  14   0  -1      444.02      517.61     36.70 o 
  16   0  -1       19.35      -10.44     28.96 o 
   1   1  -1     7329.29     7175.55    104.53 o 
   2   1  -1     3680.68     3634.88     40.60 o 
   3   1  -1     1867.71     1895.98     22.58 o 
   4   1  -1     3529.53     3369.70     36.13 o 
   5   1  -1     1416.44     1463.49     17.69 o 
   6   1  -1    13463.93    13869.91    138.76 o 
   7   1  -1     1861.38     1884.01     22.81 o 
   8   1  -1     1307.30     1302.77     21.63 o 
   9   1  -1      382.29      368.44     10.78 o 
  10   1  -1      507.40      452.31     12.50 o 
  11   1  -1      910.49      864.22     20.78 o 
  12   1  -1      267.26      263.32     11.87 o 
  13   1  -1       12.73       21.31     11.63 o 
  14   1  -1      115.49       89.55     14.76 o 
  15   1  -1      206.92      217.75     29.26 o 
  16   1  -1       83.24       79.88     28.43 o 
  17   1  -1       21.10       -0.97     49.00 o 
   1   2  -1     7578.47     7188.66     74.50 o 
   2   2  -1       44.82       47.83      2.45 o 
   3   2  -1     3215.20     3085.43     36.58 o 
   4   2  -1     2733.30     2433.73     34.68 o 
   5   2  -1     1780.42     1671.66     23.34 o 
   6   2  -1     1792.11     1774.01     25.59 o 
   7   2  -1     1360.43     1365.81     22.78 o 
   8   2  -1     1582.62     1563.96     26.24 o 
   9   2  -1     1218.13     1264.43     26.29 o 
  10   2  -1     2054.08     1990.56     35.92 o 
  11   2  -1      582.22      595.72     12.54 o 
  12   2  -1      395.08      383.49     21.37 o 
  13   2  -1      366.59      365.64     23.78 o 
  14   2  -1      191.99      148.81     25.55 o 
  15   2  -1       92.54       70.46     27.18 o 
  16   2  -1      156.09      165.36     46.79 o 
  17   2  -1       44.09       38.51     33.06 o 
   0   3  -1      357.55      366.32      9.77 o 
   1   3  -1      107.94      115.09      5.17 o 
   2   3  -1       75.74       67.30      4.21 o 
   3   3  -1      875.39      816.37     12.62 o 
   4   3  -1      296.62      301.37      6.87 o 
   5   3  -1     2941.33     3112.89     38.89 o 
   6   3  -1     1281.04     1261.51     23.96 o 
   7   3  -1      523.82      510.65     15.44 o 
   8   3  -1      643.99      632.47     20.09 o 
   9   3  -1      467.71      471.77     19.75 o 
  10   3  -1     1434.96     1400.89     37.22 o 
  11   3  -1       57.27       49.12     14.65 o 
  12   3  -1      199.22      209.45     19.62 o 
  13   3  -1       24.72       27.97     20.72 o 
  14   3  -1        9.37       14.52     19.24 o 
  15   3  -1        1.00      -11.53     39.42 o 
  16   3  -1        9.87       29.79     30.99 o 
   1   4  -1     1841.53     1858.83     21.94 o 
   2   4  -1      253.77      258.19      8.43 o 
   3   4  -1     1794.62     1926.21     25.73 o 
   4   4  -1     2261.40     2260.74     28.15 o 
   5   4  -1      571.83      580.30     15.47 o 
   6   4  -1      581.49      574.50     11.07 o 
   7   4  -1      680.19      727.91     19.75 o 
   8   4  -1      699.38      710.78     27.73 o 
   9   4  -1       59.69       53.65     10.55 o 
  10   4  -1      507.45      501.28     23.39 o 
  11   4  -1      149.28      135.61     18.21 o 
  12   4  -1      107.72       81.22     21.85 o 
  13   4  -1       34.75       47.24     22.66 o 
  14   4  -1       43.23       -8.85     26.64 o 
  15   4  -1        3.23      -22.93     29.14 o 
  16   4  -1       21.17      145.32     59.43 o 
   0   5  -1      532.66      519.19     15.48 o 
   1   5  -1      999.46     1034.64     16.14 o 
   2   5  -1       30.91       16.33      5.04 o 
   3   5  -1     2575.40     2580.82     34.91 o 
   4   5  -1     1021.45      980.67     18.30 o 
   5   5  -1      153.47      169.07      8.20 o 
   6   5  -1     1259.43     1270.34     24.38 o 
   7   5  -1      614.22      591.88     22.53 o 
   8   5  -1      830.21      817.59     32.12 o 
   9   5  -1      752.93      757.55     24.87 o 
  10   5  -1      412.94      401.23     22.34 o 
  11   5  -1       60.28       70.99     22.33 o 
  12   5  -1      212.19      183.74     29.51 o 
  13   5  -1      142.93      118.87     32.16 o 
  14   5  -1       29.60      -30.75     34.89 o 
  15   5  -1        0.03       45.42     59.44 o 
   1   6  -1     1481.86     1519.93     24.62 o 
   2   6  -1      145.47      149.38      9.95 o 
   3   6  -1      448.14      457.61     14.09 o 
   4   6  -1     3626.18     3654.40     50.35 o 
   5   6  -1      778.47      788.45     19.12 o 
   6   6  -1     1640.82     1682.54     33.77 o 
   7   6  -1      451.38      462.26     16.70 o 
   8   6  -1       85.73       61.78     19.04 o 
   9   6  -1      170.96      157.10     24.65 o 
  10   6  -1      388.07      443.05     41.58 o 
  11   6  -1      134.73      116.11     28.96 o 
  12   6  -1      102.38       96.75     29.45 o 
  13   6  -1        0.59      -10.70     30.01 o 
  14   6  -1      141.31       79.44     35.31 o 
   0   7  -1      908.87      999.12     27.94 o 
   1   7  -1      480.67      469.60     13.36 o 
   2   7  -1     1063.94     1069.49     24.26 o 
   3   7  -1      819.06      846.43     23.01 o 
   4   7  -1        7.70        9.57      8.31 o 
   5   7  -1      232.82      224.19     16.22 o 
   6   7  -1     1303.95     1264.41     36.93 o 
   7   7  -1      475.07      493.83     23.92 o 
   8   7  -1      266.62      222.28     28.28 o 
   9   7  -1      143.08      130.16     34.86 o 
  10   7  -1      217.81      280.49     38.57 o 
  11   7  -1      350.38      348.72     41.02 o 
  12   7  -1      131.87      123.93     48.34 o 
  13   7  -1       65.63       69.58     37.77 o 
   1   8  -1       90.41       90.78     13.76 o 
   2   8  -1      121.81      110.67     14.80 o 
   3   8  -1      342.21      357.15     22.27 o 
   4   8  -1     1360.41     1390.67     43.04 o 
   5   8  -1       44.40       42.95     16.46 o 
   6   8  -1       16.36       19.83     18.35 o 
   7   8  -1       71.17       79.53     17.88 o 
   8   8  -1        6.65       31.91     24.23 o 
   9   8  -1       18.65       17.28     27.08 o 
  10   8  -1      186.01      168.56     36.38 o 
  11   8  -1        1.14      -38.61     38.61 o 
   0   9  -1       47.74       52.04     42.12 o 
   1   9  -1       16.09       56.60     26.13 o 
   2   9  -1      378.26      396.15     39.52 o 
   3   9  -1      175.66      185.38     32.90 o 
   4   9  -1        2.84       -4.51     39.29 o 
   5   9  -1       18.79      -24.81     24.81 o 
   6   9  -1       92.93      121.88     39.84 o 
   7   9  -1       37.68       22.81     42.31 o 
   8   9  -1       90.55       59.88     61.66 o 
   1  10  -1       22.55       21.24     38.37 o 
   2  10  -1       47.34       40.36     42.95 o 
   3  10  -1       24.14      -19.98     42.97 o 
   4  10  -1        0.86        3.91     30.86 o 
   5  10  -1       96.18      114.94     36.21 o 
   6   0   0     2163.04     2284.68     34.27 o 
   8   0   0     3426.47     3389.76     54.44 o 
  10   0   0      298.84      301.80     15.67 o 
  12   0   0     3643.21     3917.43     82.82 o 
  14   0   0     1290.26     1403.17     86.59 o 
  16   0   0       38.86        2.48     25.61 o 
   1   1   0     3092.14     2940.24     44.73 o 
   2   1   0    17773.72    17680.15    192.44 o 
   3   1   0      408.17      408.07      6.01 o 
   4   1   0       11.27        6.88      1.79 o 
   5   1   0     1014.86     1225.07     15.04 o 
   6   1   0       69.73       59.81      4.77 o 
   7   1   0      173.44      178.74      5.85 o 
   8   1   0       87.51       88.85      5.10 o 
   9   1   0      109.21      132.64      7.15 o 
  10   1   0      339.93      412.44     12.39 o 
  11   1   0        1.54        6.43      6.23 o 
  12   1   0      520.16      521.31     18.39 o 
  13   1   0        3.01        7.24     12.11 o 
  14   1   0      914.60      990.82     33.07 o 
  15   1   0        5.43        2.19     14.79 o 
  16   1   0      753.62      852.38     46.45 o 
  17   1   0      261.42      324.94     33.97 o 
   1   2   0    12032.65    11529.93    138.08 o 
   2   2   0      134.49      127.27      3.88 o 
   3   2   0     2942.89     2786.94     29.74 o 
   4   2   0     2894.35     2524.45     32.61 o 
   5   2   0      246.68      255.37      9.69 o 
   6   2   0      730.90      659.92     15.45 o 
   7   2   0     1737.73     1764.62     30.17 o 
   8   2   0     2223.78     2197.22     33.68 o 
   9   2   0       10.78       16.05      8.94 o 
  10   2   0      283.66      309.47      8.82 o 
  11   2   0      413.97      458.55     15.16 o 
  12   2   0      532.86      513.46     24.36 o 
  13   2   0      117.94      120.89     18.51 o 
  14   2   0      116.66      156.96     26.75 o 
  15   2   0      168.14      170.90     28.03 o 
  16   2   0      182.75      174.78     30.01 o 
  17   2   0        0.01      -11.53     34.04 o 
   1   3   0     1140.82     1079.42     14.43 o 
   2   3   0     4627.60     4365.04     48.62 o 
   3   3   0     2661.45     2615.05     29.98 o 
   4   3   0      796.24      799.04     11.87 o 
   5   3   0        3.97        6.91      5.01 o 
   6   3   0     1314.12     1281.39     25.26 o 
   7   3   0      504.75      491.16     15.62 o 
   8   3   0       74.93       57.87      9.61 o 
   9   3   0     1129.99     1068.34     26.71 o 
  10   3   0      679.76      678.16     24.74 o 
  11   3   0        0.67        1.82     16.45 o 
  12   3   0      251.15      229.93     18.93 o 
  13   3   0       45.03       38.43     16.80 o 
  14   3   0       77.48       40.69     19.65 o 
  15   3   0       67.96      106.83     31.79 o 
  16   3   0      173.85      190.26     43.25 o 
   0   4   0     5312.44     4868.19     74.13 o 
   1   4   0       69.28       65.17      4.45 o 
   2   4   0      214.10      225.10      7.26 o 
   3   4   0       62.57       57.05      4.96 o 
   4   4   0     2272.38     2380.13     28.98 o 
   5   4   0        9.09        6.36      3.85 o 
   6   4   0      571.00      561.63     15.06 o 
   7   4   0      245.89      217.17     10.74 o 
   8   4   0        8.89       21.74     10.11 o 
   9   4   0       39.87       14.09     13.18 o 
  10   4   0      695.80      719.82     29.20 o 
  11   4   0      465.16      421.71     23.52 o 
  12   4   0      724.04      703.91     33.14 o 
  13   4   0      106.47       94.93     20.49 o 
  14   4   0      155.10      115.55     28.10 o 
  15   4   0       39.27       46.04     38.51 o 
  16   4   0        5.28       14.97     55.84 o 
   1   5   0        7.06       12.93      4.54 o 
   2   5   0     1032.17      928.34     15.55 o 
   3   5   0      415.07      429.40     12.70 o 
   4   5   0      429.88      419.73     11.46 o 
   5   5   0      844.94      823.81     15.96 o 
   6   5   0       11.81        8.00      5.14 o 
   7   5   0     1240.64     1235.26     35.65 o 
   8   5   0        1.43        8.06      5.87 o 
   9   5   0     1104.41     1168.21     61.39 o 
  10   5   0        7.82      -12.19     12.19 o 
  11   5   0        0.06       15.92     19.40 o 
  12   5   0      121.96      117.00     24.20 o 
  13   5   0       69.86       31.96     30.19 o 
  14   5   0       45.58       36.09     40.46 o 
  15   5   0       60.69       80.47     52.84 o 
   0   6   0      742.04      698.57     21.28 o 
   1   6   0      324.04      346.12     10.72 o 
   2   6   0        2.09        0.88      6.72 o 
   3   6   0       65.86       66.57      7.41 o 
   4   6   0     3808.15     3790.17     53.55 o 
   5   6   0        1.47        9.03      8.23 o 
   6   6   0     1145.36     1155.56     28.75 o 
   7   6   0     3626.85     3679.02     59.05 o 
   8   6   0       10.40       33.25     22.13 o 
   9   6   0      284.10      283.02     33.20 o 
  10   6   0      446.31      407.56     44.33 o 
  11   6   0      133.75       91.48     28.42 o 
  12   6   0      319.92      311.50     35.90 o 
  13   6   0        2.05        2.66     29.86 o 
  14   6   0      102.89       32.83     46.12 o 
   1   7   0     1088.01     1153.64     21.50 o 
   2   7   0     4027.12     4178.23     65.59 o 
   3   7   0      292.53      275.39     13.47 o 
   4   7   0      709.67      755.33     22.30 o 
   5   7   0      431.19      421.49     19.23 o 
   6   7   0       53.39       40.18     20.36 o 
   7   7   0      167.35      162.92     17.81 o 
   8   7   0      109.43      100.05     28.26 o 
   9   7   0      655.37      679.86     42.85 o 
  10   7   0      262.92      339.66     40.23 o 
  11   7   0       81.16       54.32     32.44 o 
  12   7   0       36.73       34.05     30.20 o 
  13   7   0       34.25       28.43     33.75 o 
   0   8   0      356.95      339.69     34.20 o 
   1   8   0      132.79       98.32     15.00 o 
   2   8   0      208.35      257.48     17.92 o 
   3   8   0       97.07       95.72     16.67 o 
   4   8   0      389.28      395.03     23.90 o 
   5   8   0       57.46       38.94     15.46 o 
   6   8   0       63.29       87.00     26.04 o 
   7   8   0       73.37       74.67     17.43 o 
   8   8   0       14.43        7.65     24.05 o 
   9   8   0       22.64      -24.63     25.18 o 
  10   8   0        0.30        6.35     30.83 o 
  11   8   0      220.02      166.81     98.41 o 
   1   9   0      457.80      468.77     39.70 o 
   2   9   0        3.03      -12.14     21.72 o 
   3   9   0       34.80       30.43     21.80 o 
   4   9   0       42.61       58.11     52.07 o 
   5   9   0       64.20        0.92     30.16 o 
   6   9   0       42.84      105.92     48.13 o 
   7   9   0        2.12       33.90     36.42 o 
   8   9   0      115.76       69.45     69.55 o 
   9   9   0       36.34        6.23     66.31 o 
   0  10   0      492.73      556.54     78.17 o 
   1  10   0      163.67      233.43     45.43 o 
   2  10   0        1.61      -28.85     41.83 o 
   3  10   0      125.27      103.64     41.67 o 
   4  10   0        2.20      -19.30     31.10 o 
   5  10   0       89.43      104.94     37.79 o 
   2   0   1    16275.53    16645.86    239.27 o 
   4   0   1    16388.88    15466.62    209.83 o 
   6   0   1    16355.36    17412.91    219.34 o 
   8   0   1    12440.56    12909.05    168.02 o 
  10   0   1     1188.84     1154.12     27.87 o 
  12   0   1      709.03      741.13     29.21 o 
  14   0   1      454.66      527.87     35.09 o 
  16   0   1       18.16       35.49     28.08 o 
   0   1   1       18.35       15.19      4.49 o 
   1   1   1     7328.41     7198.87     79.63 o 
   2   1   1     3667.26     3633.91     42.43 o 
   3   1   1     1874.39     1875.51     25.15 o 
   4   1   1     3520.62     3429.99     36.99 o 
   5   1   1     1417.73     1482.91     17.08 o 
   6   1   1    13458.58    13949.17    128.98 o 
   7   1   1     1854.51     1922.48     22.75 o 
   8   1   1     1310.88     1316.46     17.26 o 
   9   1   1      382.34      369.86      9.43 o 
  10   1   1      511.99      478.52     12.11 o 
  11   1   1      913.55      871.40     22.31 o 
  12   1   1      269.30      238.02     11.76 o 
  13   1   1       12.94        1.38     10.33 o 
  14   1   1      113.96      119.96     17.77 o 
  15   1   1      206.25      179.66     21.75 o 
  16   1   1       83.36       88.52     27.75 o 
  17   1   1       20.95       27.89     39.30 o 
   1   2   1     7611.53     7203.61     78.38 o 
   2   2   1       40.95       38.82      2.22 o 
   3   2   1     3204.50     3128.01     36.33 o 
   4   2   1     2731.55     2470.41     33.45 o 
   5   2   1     1767.54     1633.70     24.10 o 
   6   2   1     1771.01     1774.24     27.48 o 
   7   2   1     1360.92     1402.48     25.75 o 
   8   2   1     1573.60     1570.54     24.94 o 
   9   2   1     1226.56     1259.07     22.85 o 
  10   2   1     2052.78     2059.81     37.48 o 
  11   2   1      582.34      596.66     17.68 o 
  12   2   1      409.98      411.14     23.31 o 
  13   2   1      364.12      325.29     24.10 o 
  14   2   1      188.23      158.33     26.20 o 
  15   2   1       93.04      108.50     26.17 o 
  16   2   1      153.20      118.84     34.24 o 
  17   2   1       44.54       56.03     36.83 o 
   0   3   1      343.50      348.36     10.45 o 
   1   3   1      106.06      111.17      4.29 o 
   2   3   1       69.31       54.20      4.14 o 
   3   3   1      889.98      841.50     12.01 o 
   4   3   1      290.15      290.52      7.30 o 
   5   3   1     2940.88     3180.59     52.23 o 
   6   3   1     1305.76     1291.63     24.68 o 
   7   3   1      524.22      506.26     14.54 o 
   8   3   1      650.34      652.47     19.58 o 
   9   3   1      465.91      475.46     18.87 o 
  10   3   1     1426.57     1388.68     38.80 o 
  11   3   1       56.52       57.24     12.89 o 
  12   3   1      198.96      205.44     19.81 o 
  13   3   1       26.32       31.24     19.99 o 
  14   3   1        8.14       -3.86     21.74 o 
  15   3   1        1.12       18.48     28.87 o 
  16   3   1       10.38       41.77     33.86 o 
   1   4   1     1834.01     1849.92     21.81 o 
   2   4   1      244.23      251.46      8.05 o 
   3   4   1     1799.31     1943.08     24.67 o 
   4   4   1     2273.84     2258.56     27.87 o 
   5   4   1      578.74      578.54     11.73 o 
   6   4   1      571.67      556.54     15.44 o 
   7   4   1      681.95      699.29     20.31 o 
   8   4   1      679.42      710.50     26.03 o 
   9   4   1       56.76       39.47     12.20 o 
  10   4   1      518.76      524.58     23.67 o 
  11   4   1      146.38      139.47     19.43 o 
  12   4   1      105.15       96.36     20.09 o 
  13   4   1       34.40       58.30     38.46 o 
  14   4   1       45.83       17.65     27.42 o 
  15   4   1        3.99      -21.12     43.19 o 
  16   4   1       22.43       56.12     41.36 o 
   0   5   1      517.57      501.47     15.87 o 
   1   5   1      994.03     1021.52     16.07 o 
   2   5   1       30.09       18.87      5.24 o 
   3   5   1     2588.94     2562.14     32.94 o 
   4   5   1     1017.37     1000.19     21.50 o 
   5   5   1      153.65      151.81      8.22 o 
   6   5   1     1246.19     1272.67     24.71 o 
   7   5   1      603.67      567.34     28.73 o 
   8   5   1      844.63      864.59     32.44 o 
   9   5   1      752.92      756.40     41.08 o 
  10   5   1      420.12      398.42     27.57 o 
  11   5   1       62.65       64.22     25.61 o 
  12   5   1      201.99      207.96     32.56 o 
  13   5   1      144.65      133.92     32.52 o 
  14   5   1       27.91      -20.13     36.35 o 
  15   5   1        0.01        0.59     54.88 o 
   1   6   1     1509.14     1564.60     27.02 o 
   2   6   1      141.19      155.28      8.94 o 
   3   6   1      435.49      450.56     11.38 o 
   4   6   1     3634.12     3678.53     51.75 o 
   5   6   1      764.52      792.43     18.21 o 
   6   6   1     1618.28     1638.47     34.90 o 
   7   6   1      450.93      479.91     15.54 o 
   8   6   1       81.76       78.19     22.94 o 
   9   6   1      173.00      161.40     26.75 o 
  10   6   1      402.75      411.24     34.64 o 
  11   6   1      137.37      118.38     27.69 o 
  12   6   1      103.49      111.28     27.55 o 
  13   6   1        0.74        9.93     33.29 o 
  14   6   1      138.53      143.74     41.30 o 
   0   7   1      911.54      960.99     27.20 o 
   1   7   1      496.82      495.34     13.06 o 
   2   7   1     1086.90     1117.75     24.07 o 
   3   7   1      799.00      841.62     18.06 o 
   4   7   1        8.19        2.78      7.56 o 
   5   7   1      228.30      231.29     13.15 o 
   6   7   1     1276.90     1309.93     44.58 o 
   7   7   1      486.87      519.21     35.84 o 
   8   7   1      276.37      333.92     36.93 o 
   9   7   1      140.24      194.75     34.24 o 
  10   7   1      222.56      216.28     44.33 o 
  11   7   1      345.79      293.17     35.78 o 
  12   7   1      128.86      118.75     32.62 o 
  13   7   1       67.59       83.48     35.72 o 
   1   8   1       84.67       78.07     15.13 o 
   2   8   1      122.49      123.71     17.89 o 
   3   8   1      343.58      316.24     21.45 o 
   4   8   1     1356.25     1388.40     42.64 o 
   5   8   1       48.03       39.21     16.02 o 
   6   8   1       15.40       21.64     18.95 o 
   7   8   1       71.22       65.24     18.95 o 
   8   8   1        6.38       18.52     23.07 o 
   9   8   1       18.78        9.85     31.42 o 
  10   8   1      186.57      210.86     36.64 o 
  11   8   1        0.87        2.29     35.16 o 
   0   9   1       47.83       59.08     28.70 o 
   1   9   1       16.26       39.38     24.60 o 
   2   9   1      374.73      313.36     37.85 o 
   3   9   1      174.70      158.97     31.05 o 
   4   9   1        2.59       69.48     32.49 o 
   5   9   1       19.68      -21.01     31.87 o 
   6   9   1       95.91      122.67     35.60 o 
   7   9   1       38.74       32.91     38.25 o 
   8   9   1       88.08      112.88     54.60 o 
   1  10   1       19.67       58.24     36.55 o 
   2  10   1       46.37        9.59     34.59 o 
   3  10   1       24.48        8.68     30.44 o 
   4  10   1        0.67       11.62     28.32 o 
   5  10   1       96.92      143.02     39.37 o 
   2   0   2    18591.79    18998.37    271.76 o 
   6   0   2     3948.91     3878.64     57.34 o 
   8   0   2    15041.34    15933.23    207.13 o 
  10   0   2     1760.53     1773.63     41.47 o 
  12   0   2      233.65      223.65     16.77 o 
  14   0   2      386.97      420.96     33.01 o 
  16   0   2      599.94      590.64     79.09 o 
   1   1   2     5704.12     5442.28     54.90 o 
   2   1   2    18498.53    18290.37    219.43 o 
   3   1   2     2258.77     2218.58     26.33 o 
   4   1   2    12251.15    12115.27    116.62 o 
   5   1   2     1044.48     1057.80     13.90 o 
   6   1   2      368.48      376.85      9.72 o 
   7   1   2     1526.82     1634.21     19.23 o 
   8   1   2      701.85      707.87     11.90 o 
   9   1   2       81.73       73.90      5.84 o 
  10   1   2      775.02      783.63     15.80 o 
  11   1   2      262.69      238.53     10.73 o 
  12   1   2      180.19      172.42     11.92 o 
  13   1   2      160.03      121.84     19.88 o 
  14   1   2      180.83      189.35     23.17 o 
  15   1   2       12.75       12.90     16.85 o 
  16   1   2      712.96      761.17     59.54 o 
  17   1   2       14.16      -13.60     34.92 o 
   0   2   2    29681.77    28361.63    406.15 o 
   1   2   2      457.11      430.76      5.85 o 
   2   2   2      656.79      623.78      8.17 o 
   3   2   2     1977.12     1906.65     22.55 o 
   4   2   2      335.06      338.58      9.93 o 
   5   2   2     2214.85     2257.45     32.21 o 
   6   2   2      294.06      283.72      8.39 o 
   7   2   2      238.54      221.13      6.59 o 
   8   2   2       79.22       71.09      5.59 o 
   9   2   2      830.01      850.96     17.04 o 
  10   2   2     2330.28     2387.97     42.00 o 
  11   2   2      117.99      104.63      9.04 o 
  12   2   2      313.80      332.27     33.23 o 
  13   2   2      151.22      171.05     21.06 o 
  14   2   2      472.62      447.37     36.19 o 
  15   2   2        3.77       12.48     32.58 o 
  16   2   2      180.13      306.93     39.15 o 
  17   2   2       44.23       -5.06     32.82 o 
   1   3   2     2889.59     2868.30     30.85 o 
   2   3   2     2699.45     2483.99     25.04 o 
   3   3   2     1101.90     1150.75     14.18 o 
   4   3   2     1382.17     1438.15     21.93 o 
   5   3   2      725.79      762.58     11.54 o 
   6   3   2      822.77      822.53     18.36 o 
   7   3   2      323.83      329.51     12.92 o 
   8   3   2      147.25      143.21     12.30 o 
   9   3   2      437.82      472.95     19.01 o 
  10   3   2     1000.42     1043.99     35.42 o 
  11   3   2     1289.79     1263.91     36.48 o 
  12   3   2      161.29      174.43     21.41 o 
  13   3   2       23.60        0.27     19.23 o 
  14   3   2       16.13       10.14     26.76 o 
  15   3   2       32.11        7.37     27.61 o 
  16   3   2      210.11      259.91     41.25 o 
   0   4   2     1396.07     1246.76     24.08 o 
   1   4   2       38.49       35.38      3.60 o 
   2   4   2      460.91      456.23      7.73 o 
   3   4   2     1507.57     1572.61     21.20 o 
   4   4   2     2429.62     2514.49     31.82 o 
   5   4   2      272.26      283.81      7.56 o 
   6   4   2      830.25      820.85     13.61 o 
   7   4   2      987.08      974.55     22.01 o 
   8   4   2      377.97      363.52     16.93 o 
   9   4   2     1437.77     1450.15     36.69 o 
  10   4   2      291.51      322.03     20.05 o 
  11   4   2       67.84       53.73     15.44 o 
  12   4   2       20.57       28.82     19.50 o 
  13   4   2       15.77       37.87     22.47 o 
  14   4   2      160.97      165.30     33.76 o 
  15   4   2       30.84      103.99     45.70 o 
  16   4   2       75.49       94.49     47.18 o 
   1   5   2     1531.00     1507.31     22.58 o 
   2   5   2      655.36      585.22     11.15 o 
   3   5   2     1647.59     1694.85     25.17 o 
   4   5   2      559.05      554.56     12.53 o 
   5   5   2      203.44      200.84      8.81 o 
   6   5   2      441.59      465.41     13.36 o 
   7   5   2      696.07      653.54     26.88 o 
   8   5   2     2017.47     2147.34     49.97 o 
   9   5   2      955.40      947.02     28.20 o 
  10   5   2      243.20      222.75     18.08 o 
  11   5   2      367.32      315.07     31.72 o 
  12   5   2      182.03      212.95     40.59 o 
  13   5   2        7.17       16.26     30.12 o 
  14   5   2       16.79      -10.71     35.55 o 
  15   5   2       20.60       32.12     41.52 o 
   0   6   2     7954.54     8139.56    131.52 o 
   1   6   2      521.78      514.75     15.55 o 
   2   6   2     2282.78     2194.45     34.40 o 
   3   6   2      417.69      443.72     11.90 o 
   4   6   2      444.26      426.34     11.30 o 
   5   6   2      136.96      129.98      9.84 o 
   6   6   2      287.88      299.89     12.97 o 
   7   6   2      700.39      681.92     17.93 o 
   8   6   2      382.95      411.93     27.82 o 
   9   6   2      609.48      549.46     39.10 o 
  10   6   2        8.49       10.51     22.12 o 
  11   6   2       62.31       45.90     27.69 o 
  12   6   2      438.85      441.99     39.56 o 
  13   6   2       78.09       52.99     33.33 o 
  14   6   2      542.91      505.23     47.43 o 
   1   7   2      453.45      449.05     10.83 o 
   2   7   2     1381.16     1404.32     23.55 o 
   3   7   2     1035.80     1138.68     20.51 o 
   4   7   2      142.36      149.39      9.84 o 
   5   7   2      476.75      496.41     26.45 o 
   6   7   2       56.97       60.13     14.01 o 
   7   7   2      270.25      295.09     25.36 o 
   8   7   2      156.31      138.40     25.67 o 
   9   7   2      116.61      108.44     32.65 o 
  10   7   2      200.73      136.82     38.03 o 
  11   7   2        9.53      -13.46     29.90 o 
  12   7   2      239.87      174.89     38.09 o 
  13   7   2       52.72       91.76     35.54 o 
   0   8   2       61.10       53.80     33.71 o 
   1   8   2       26.33       28.69     22.02 o 
   2   8   2     1528.03     1472.63     44.46 o 
   3   8   2       37.71       45.31     14.80 o 
   4   8   2      619.99      645.93     27.76 o 
   5   8   2       46.45       31.87     15.93 o 
   6   8   2      388.62      456.51     28.53 o 
   7   8   2      214.20      242.29     22.52 o 
   8   8   2       95.99      100.43     25.09 o 
   9   8   2      117.21       37.22     30.66 o 
  10   8   2       63.47       63.47     30.83 o 
  11   8   2        4.73      -40.79     40.79 o 
   1   9   2      129.80      151.35     34.26 o 
   2   9   2       48.85       61.81     29.39 o 
   3   9   2        8.94       28.63     29.11 o 
   4   9   2      427.65      450.92     43.54 o 
   5   9   2       39.49        0.31     38.06 o 
   6   9   2       21.70       27.49     34.46 o 
   7   9   2        6.76      -21.98     31.16 o 
   8   9   2       28.25       23.60     44.84 o 
   0  10   2       65.62      113.19     46.98 o 
   1  10   2        9.59       48.38     46.57 o 
   2  10   2      353.59      275.65     49.18 o 
   3  10   2      353.26      376.41     66.29 o 
   4  10   2      176.88      103.02     36.30 o 
   5  10   2        3.52        9.69     32.45 o 
   2   0   3    24637.35    24034.44    790.73 o 
   4   0   3    35947.81    37582.86    611.71 o 
   6   0   3     8837.18     9426.79    136.44 o 
   8   0   3      536.10      538.23     28.92 o 
  10   0   3      979.08     1014.96     25.95 o 
  12   0   3      626.40      539.42     22.73 o 
  14   0   3       42.71       60.24     26.73 o 
  16   0   3      694.63      734.89     55.13 o 
   0   1   3    17916.45    17141.44    440.26 o 
   1   1   3      312.33      306.09      4.79 o 
   2   1   3     4936.24     4680.40     50.45 o 
   3   1   3     8820.22     8674.40     92.38 o 
   4   1   3     1984.37     1865.51     23.08 o 
   5   1   3     1356.56     1368.19     19.68 o 
   6   1   3     7327.65     7484.63     75.10 o 
   7   1   3     2749.51     2697.27     30.27 o 
   8   1   3      982.22      956.35     14.79 o 
   9   1   3      268.85      270.48      8.69 o 
  10   1   3     1732.51     1725.88     26.78 o 
  11   1   3      208.61      213.01     10.43 o 
  12   1   3      365.66      367.54     17.32 o 
  13   1   3       63.83       60.55     12.04 o 
  14   1   3      346.72      379.00     24.17 o 
  15   1   3       53.51       65.06     33.57 o 
  16   1   3      169.48      165.49     36.43 o 
  17   1   3       47.59       21.50     33.01 o 
   1   2   3      954.78      920.99     11.16 o 
   2   2   3     2355.82     2015.41     22.27 o 
   3   2   3       40.59       46.07      4.21 o 
   4   2   3     6438.19     5997.36     77.77 o 
   5   2   3     1857.65     1820.67     26.88 o 
   6   2   3      904.52      881.85     14.87 o 
   7   2   3      489.09      532.76     11.92 o 
   8   2   3      992.73     1010.54     18.18 o 
   9   2   3       58.78       53.12      8.07 o 
  10   2   3      647.33      619.98     16.41 o 
  11   2   3       70.13       71.38      8.24 o 
  12   2   3       29.45       23.12     13.41 o 
  13   2   3       51.43       25.88     17.55 o 
  14   2   3       82.53       74.11     18.22 o 
  15   2   3       14.99       31.23     45.92 o 
  16   2   3      297.50      308.20     37.26 o 
  17   2   3       16.58       35.56     40.56 o 
   0   3   3      322.26      281.03      9.09 o 
   1   3   3      263.12      281.59      6.43 o 
   2   3   3       12.33       14.89      2.46 o 
   3   3   3     3939.08     3998.04     44.11 o 
   4   3   3      253.75      277.73      6.28 o 
   5   3   3      570.42      677.97     11.73 o 
   6   3   3     2279.09     2204.26     37.20 o 
   7   3   3        3.17        3.36      6.71 o 
   8   3   3      484.92      454.59     16.51 o 
   9   3   3      643.63      689.69     22.11 o 
  10   3   3      519.60      528.35     22.38 o 
  11   3   3      107.45       93.64     14.97 o 
  12   3   3      285.57      287.41     22.84 o 
  13   3   3       17.43        1.77     14.99 o 
  14   3   3       62.04       64.76     21.38 o 
  15   3   3       21.18       17.53     25.37 o 
  16   3   3       28.06       47.10     28.55 o 
   1   4   3     1893.02     2003.82     22.38 o 
   2   4   3      681.31      692.52     10.04 o 
   3   4   3      233.91      243.10      6.34 o 
   4   4   3      569.48      531.45      9.34 o 
   5   4   3      170.27      180.29      8.01 o 
   6   4   3      797.71      823.66     14.84 o 
   7   4   3      587.28      557.38     16.77 o 
   8   4   3      816.59      814.00     24.69 o 
   9   4   3     1097.53     1074.43     39.93 o 
  10   4   3      921.91      945.23     32.68 o 
  11   4   3       13.74       26.63     16.02 o 
  12   4   3      190.65      199.29     23.01 o 
  13   4   3       69.24       74.54     19.70 o 
  14   4   3      124.70      123.03     36.91 o 
  15   4   3       84.65       97.09     37.40 o 
  16   4   3       63.72       39.24     43.32 o 
   0   5   3     4745.19     4740.90     73.66 o 
   1   5   3      583.21      526.00     11.46 o 
   2   5   3      400.80      412.41      7.25 o 
   3   5   3      808.28      810.81     13.50 o 
   4   5   3       85.22       85.19      6.42 o 
   5   5   3      325.88      315.70     10.26 o 
   6   5   3     1338.92     1359.93     24.86 o 
   7   5   3      599.65      591.58     25.11 o 
   8   5   3      472.97      484.62     15.47 o 
   9   5   3       51.67       42.42     11.49 o 
  10   5   3        8.08        3.81     13.10 o 
  11   5   3      156.42      133.58     35.54 o 
  12   5   3      394.80      466.46     39.17 o 
  13   5   3      162.86      164.28     38.89 o 
  14   5   3      118.61       98.29     41.74 o 
  15   5   3      262.32      316.66     63.31 o 
   1   6   3       55.86       58.65      6.99 o 
   2   6   3      488.21      468.70     14.25 o 
   3   6   3     1011.76      999.23     18.07 o 
   4   6   3      170.74      172.60      7.62 o 
   5   6   3      452.37      458.75     13.79 o 
   6   6   3      302.45      297.26     12.00 o 
   7   6   3      431.19      433.30     13.44 o 
   8   6   3     1145.51     1263.49     46.61 o 
   9   6   3     1170.01     1223.68     48.48 o 
  10   6   3      233.99      209.08     28.82 o 
  11   6   3       30.94       33.93     23.75 o 
  12   6   3      243.72      272.01     43.80 o 
  13   6   3      124.93      103.92     34.31 o 
  14   6   3      539.63      531.94     46.12 o 
   0   7   3     2731.76     2785.43     64.65 o 
   1   7   3     1272.33     1373.07     24.69 o 
   2   7   3     2694.37     2730.38     48.98 o 
   3   7   3     1078.67     1066.01     26.50 o 
   4   7   3      290.00      276.35     16.16 o 
   5   7   3      346.80      349.15     20.88 o 
   6   7   3      505.24      549.22     25.37 o 
   7   7   3     1542.52     1542.97     50.76 o 
   8   7   3      282.48      257.48     30.46 o 
   9   7   3      106.02      113.82     38.66 o 
  10   7   3      219.66      216.64     39.18 o 
  11   7   3      137.63      127.45     31.28 o 
  12   7   3       94.96       46.02     55.09 o 
  13   7   3      161.93      163.43     48.31 o 
   1   8   3        8.84       -0.71     13.60 o 
   2   8   3      381.77      382.20     26.04 o 
   3   8   3       93.46       94.80     18.94 o 
   4   8   3      151.90      152.72     21.49 o 
   5   8   3       73.97       80.85     16.19 o 
   6   8   3      270.31      267.91     25.13 o 
   7   8   3       41.06       19.88     16.74 o 
   8   8   3       74.96       86.39     26.66 o 
   9   8   3       79.92       60.76     42.76 o 
  10   8   3      587.62      563.67     66.26 o 
  11   8   3        3.24      -14.93     30.82 o 
   0   9   3      248.62      236.32     45.96 o 
   1   9   3       83.80       46.77     23.97 o 
   2   9   3       39.47       46.92     27.40 o 
   3   9   3      302.22      274.81     34.78 o 
   4   9   3      480.26      538.98     53.48 o 
   5   9   3       26.83      -19.77     26.29 o 
   6   9   3      131.14      154.06     26.66 o 
   7   9   3       30.51       22.24     28.70 o 
   8   9   3       53.68       36.01     36.94 o 
   1  10   3      208.98      306.25     53.39 o 
   2  10   3        4.60      -39.21     42.69 o 
   3  10   3      136.35      146.51     46.17 o 
   4  10   3      204.22      234.81     38.54 o 
   5  10   3      142.98      207.75     53.05 o 
   0   0   4     3168.10     2884.37     99.51 o 
   2   0   4    16174.90    16608.63    241.93 o 
   4   0   4     1589.85     1641.81     26.55 o 
   6   0   4       52.03       48.12      6.94 o 
   8   0   4     2702.13     3036.47     50.50 o 
  10   0   4     1682.02     1655.26     39.17 o 
  12   0   4     1301.99     1339.32     57.80 o 
  14   0   4      276.05      220.56     33.93 o 
  16   0   4       35.25       31.59     36.04 o 
   1   1   4     3773.32     3541.66     38.66 o 
   2   1   4    16382.88    16509.25    187.23 o 
   3   1   4     6881.52     6768.71     77.14 o 
   4   1   4     3785.54     3725.09     41.26 o 
   5   1   4     1858.08     1940.48     24.97 o 
   6   1   4     1234.75     1228.83     17.19 o 
   7   1   4     1181.70     1239.51     16.71 o 
   8   1   4     3907.94     3973.43     43.86 o 
   9   1   4      293.46      299.18      9.10 o 
  10   1   4      875.00      886.49     20.48 o 
  11   1   4       99.74      104.53      8.54 o 
  12   1   4      230.72      222.89     13.51 o 
  13   1   4       11.48       15.17     15.56 o 
  14   1   4       15.78       17.12     17.45 o 
  15   1   4        7.86      -19.96     28.14 o 
  16   1   4       96.07       98.80     33.73 o 
  17   1   4       11.26      -50.03     80.89 o 
   0   2   4    30072.74    30398.77    699.72 o 
   1   2   4      808.36      757.85     10.64 o 
   2   2   4      130.59      123.02      3.76 o 
   3   2   4      148.57      152.44      4.88 o 
   4   2   4     2800.94     2814.18     35.41 o 
   5   2   4     3069.41     3334.30     40.85 o 
   6   2   4     1802.46     1784.88     27.09 o 
   7   2   4      269.69      296.32      7.88 o 
   8   2   4      874.44      887.88     17.04 o 
   9   2   4     1522.93     1592.88     28.76 o 
  10   2   4     2789.48     2851.21     50.94 o 
  11   2   4      184.91      192.76     11.52 o 
  12   2   4      720.68      736.19     28.55 o 
  13   2   4       58.67       48.18     17.62 o 
  14   2   4       55.74       49.04     18.77 o 
  15   2   4       12.14        1.42     47.58 o 
  16   2   4       43.28       67.49     30.67 o 
  17   2   4       16.72        9.91     35.10 o 
   1   3   4     2086.63     2123.59     25.61 o 
   2   3   4      939.05      857.11     12.58 o 
   3   3   4      399.15      389.37      7.44 o 
   4   3   4      568.20      575.07      9.53 o 
   5   3   4      232.27      267.86      8.10 o 
   6   3   4       30.03       28.45      2.96 o 
   7   3   4       32.02       33.54      7.06 o 
   8   3   4      389.02      388.09     12.38 o 
   9   3   4      188.92      200.70     16.72 o 
  10   3   4     1032.49     1071.01     29.76 o 
  11   3   4      544.66      617.11     26.44 o 
  12   3   4      132.47      117.27     18.61 o 
  13   3   4       40.85       19.46     20.26 o 
  14   3   4        4.95        9.07     22.56 o 
  15   3   4        5.28        6.68     23.68 o 
  16   3   4      262.51      329.24     80.60 o 
   0   4   4     7486.50     7680.25    124.40 o 
   1   4   4     2680.99     2850.01     32.59 o 
   2   4   4      822.34      943.18     14.26 o 
   3   4   4      657.04      651.31     12.50 o 
   4   4   4     1631.03     1777.10     23.06 o 
   5   4   4      411.27      446.20     13.23 o 
   6   4   4     1006.21      985.58     16.83 o 
   7   4   4     1230.48     1191.90     22.37 o 
   8   4   4      794.84      801.39     23.04 o 
   9   4   4      314.04      291.22     19.08 o 
  10   4   4      455.37      431.77     23.54 o 
  11   4   4       51.79       56.86     24.84 o 
  12   4   4       74.48      103.78     25.06 o 
  13   4   4       94.81       93.23     20.48 o 
  14   4   4      160.70      195.04     33.37 o 
  15   4   4       35.43       36.15     40.49 o 
  16   4   4        6.21      -71.27     71.27 o 
   1   5   4     1273.18     1299.77     22.26 o 
   2   5   4      997.62      959.18     17.97 o 
   3   5   4      959.15     1037.83     15.42 o 
   4   5   4     1806.62     1792.08     25.83 o 
   5   5   4       49.35       50.66      6.17 o 
   6   5   4      371.07      366.01     13.32 o 
   7   5   4      333.89      351.20      8.48 o 
   8   5   4      965.26     1003.75     37.13 o 
   9   5   4      419.29      409.03     19.45 o 
  10   5   4       85.67       77.89     15.62 o 
  11   5   4      526.18      605.41     38.26 o 
  12   5   4      500.58      526.36     39.26 o 
  13   5   4       24.44      -15.14     28.67 o 
  14   5   4      332.49      214.15     49.43 o 
  15   5   4       19.00      -21.87     54.67 o 
   0   6   4      887.33      888.67     29.71 o 
   1   6   4      119.32      129.13      8.48 o 
   2   6   4      109.17      118.89      7.41 o 
   3   6   4      181.56      172.64     12.65 o 
   4   6   4      971.71     1022.12     16.50 o 
   5   6   4      342.20      361.12     12.92 o 
   6   6   4     1806.10     1903.14     36.56 o 
   7   6   4       21.38        7.55      7.55 o 
   8   6   4     1261.32     1275.60     47.16 o 
   9   6   4       30.67       42.99     29.98 o 
  10   6   4      345.28      307.63     31.15 o 
  11   6   4       17.78       37.14     25.47 o 
  12   6   4       82.03      102.86     39.99 o 
  13   6   4       19.12       -1.59     34.86 o 
  14   6   4       11.94      -35.16     35.16 o 
   1   7   4     1189.75     1250.57     26.97 o 
   2   7   4      123.68      112.29     12.53 o 
   3   7   4      147.31      125.80     13.22 o 
   4   7   4     1403.75     1399.73     36.77 o 
   5   7   4      125.45      123.05     16.10 o 
   6   7   4      927.91      960.00     31.52 o 
   7   7   4       54.95       32.44     12.36 o 
   8   7   4       16.59       -8.89     21.52 o 
   9   7   4      398.36      427.32     40.86 o 
  10   7   4      221.26      252.62     45.32 o 
  11   7   4       53.81       65.39     52.54 o 
  12   7   4       72.89       38.78     36.41 o 
   0   8   4      534.90      535.60     48.67 o 
   1   8   4      217.68      227.06     20.16 o 
   2   8   4      856.22      836.80     35.18 o 
   3   8   4      100.18       82.75     19.45 o 
   4   8   4       17.02        1.24     22.54 o 
   5   8   4       58.76       55.44     20.61 o 
   6   8   4      410.41      407.04     29.63 o 
   7   8   4      161.82      177.32     21.77 o 
   8   8   4       29.11       30.93     26.36 o 
   9   8   4        0.88       20.37     38.23 o 
  10   8   4       54.80       60.43     35.64 o 
  11   8   4       47.57       15.33     37.92 o 
   1   9   4       34.38       27.08     23.69 o 
   2   9   4      218.61      265.54     37.58 o 
   3   9   4       89.73       83.76     30.22 o 
   4   9   4      273.21      250.35     33.45 o 
   5   9   4       16.16      -23.70     23.70 o 
   6   9   4        2.78        7.23     21.05 o 
   7   9   4       24.14      -30.18     37.33 o 
   8   9   4      160.33      109.25     41.21 o 
   0  10   4       39.48      151.25     69.86 o 
   1  10   4       54.50       86.89     48.24 o 
   2  10   4      166.06      143.34     51.64 o 
   3  10   4      265.02      249.81     38.45 o 
   4  10   4      126.59      125.11     38.20 o 
   2   0   5     5634.05     5132.96     87.99 o 
   4   0   5     3770.15     3728.22     69.64 o 
   6   0   5     2582.10     2668.25     47.35 o 
   8   0   5       30.58       42.66     10.80 o 
  10   0   5      374.85      379.82     19.12 o 
  12   0   5      260.70      302.11     20.58 o 
  14   0   5      489.85      521.12     52.86 o 
  16   0   5      858.28     1115.12     77.38 o 
   0   1   5    72373.30    74748.04   2373.29 o 
   1   1   5     9095.31     8753.16    109.51 o 
   2   1   5     1799.90     1646.68     20.60 o 
   3   1   5     5133.64     5032.98     53.46 o 
   4   1   5     1103.08     1069.32     16.23 o 
   5   1   5      143.30      157.90      6.58 o 
   6   1   5       31.99       41.14      4.77 o 
   7   1   5     1418.99     1385.67     19.75 o 
   8   1   5      615.13      641.74     12.35 o 
   9   1   5       40.87       34.09      6.45 o 
  10   1   5     2278.27     2261.39     41.87 o 
  11   1   5      760.52      787.15     18.59 o 
  12   1   5        2.13       -4.71     10.56 o 
  13   1   5       14.86       27.72     21.72 o 
  14   1   5      495.70      538.04     46.16 o 
  15   1   5      272.02      257.97     38.65 o 
  16   1   5      312.07      308.56     59.14 o 
  17   1   5       57.08       38.30     33.20 o 
   1   2   5      124.50      111.74      4.63 o 
   2   2   5     3868.67     3368.39     36.61 o 
   3   2   5      785.64      798.89     12.07 o 
   4   2   5     5659.68     5838.22     62.26 o 
   5   2   5     1769.92     1926.41     25.07 o 
   6   2   5     2240.31     2221.37     31.00 o 
   7   2   5      434.63      423.75     12.53 o 
   8   2   5      299.68      272.29     10.29 o 
   9   2   5       79.24       89.39      7.48 o 
  10   2   5      441.52      473.72     17.85 o 
  11   2   5      693.40      733.31     20.27 o 
  12   2   5       98.98      132.17     17.96 o 
  13   2   5       43.75       38.10     17.94 o 
  14   2   5      249.83      252.68     40.59 o 
  15   2   5      139.39      161.22     41.18 o 
  16   2   5      461.87      495.08     47.94 o 
  17   2   5        1.65        8.29     37.66 o 
   0   3   5     1871.81     2191.68     37.05 o 
   1   3   5     6239.75     6612.08     92.30 o 
   2   3   5      604.54      596.17     10.85 o 
   3   3   5     1532.16     1572.60     21.83 o 
   4   3   5     5019.45     5451.84     54.81 o 
   5   3   5      595.60      612.03     12.50 o 
   6   3   5     1917.17     2070.80     26.68 o 
   7   3   5      835.14      838.04     13.96 o 
   8   3   5      533.79      521.79     13.96 o 
   9   3   5       50.28       48.55      5.96 o 
  10   3   5       69.14       68.79     13.41 o 
  11   3   5      500.76      449.92     24.03 o 
  12   3   5       45.44       58.29     25.10 o 
  13   3   5      156.35       86.04     25.80 o 
  14   3   5      192.45      199.71     26.37 o 
  15   3   5       14.43       12.80     44.55 o 
  16   3   5       76.18       97.76     64.19 o 
   1   4   5       75.99       72.29      5.89 o 
   2   4   5      596.93      546.93     11.56 o 
   3   4   5      425.68      447.38      8.55 o 
   4   4   5     1086.55     1080.02     15.67 o 
   5   4   5     1029.70     1063.26     16.39 o 
   6   4   5      342.46      333.79      9.53 o 
   7   4   5      443.38      420.38     15.99 o 
   8   4   5      193.69      195.00      9.14 o 
   9   4   5     1141.38     1139.03     33.17 o 
  10   4   5      529.50      516.50     23.26 o 
  11   4   5        9.97        8.70     14.82 o 
  12   4   5      320.32      341.12     26.55 o 
  13   4   5       23.93       47.12     23.25 o 
  14   4   5       32.46       68.91     31.60 o 
  15   4   5       47.31       65.90     35.52 o 
  16   4   5      130.42      174.57     54.70 o 
   0   5   5     2713.35     2661.38     50.12 o 
   1   5   5      457.93      449.22     13.78 o 
   2   5   5     1529.38     1589.55     25.06 o 
   3   5   5      303.03      312.13     10.82 o 
   4   5   5      860.04      874.19     14.55 o 
   5   5   5      209.77      223.62      7.65 o 
   6   5   5      195.59      193.43      8.35 o 
   7   5   5     2421.59     2503.20     36.35 o 
   8   5   5      272.00      267.51     13.66 o 
   9   5   5      253.71      255.88     17.18 o 
  10   5   5      225.71      232.21     20.59 o 
  11   5   5       23.25       11.54     22.52 o 
  12   5   5      769.56      804.18     43.49 o 
  13   5   5       11.14        1.26     30.08 o 
  14   5   5      299.25      283.94     38.75 o 
  15   5   5       13.50      -19.36     50.06 o 
   1   6   5      355.21      328.18     15.24 o 
   2   6   5     2944.20     2926.83     50.88 o 
   3   6   5      111.35      116.39     12.27 o 
   4   6   5      211.30      223.17     12.92 o 
   5   6   5      236.62      273.29     10.54 o 
   6   6   5        1.47        3.40      7.53 o 
   7   6   5       71.09       57.79      9.43 o 
   8   6   5       94.28       84.34     19.59 o 
   9   6   5      234.64      228.52     28.31 o 
  10   6   5      238.82      219.11     29.43 o 
  11   6   5       13.57       16.39     24.33 o 
  12   6   5      114.05       98.34     32.75 o 
  13   6   5       44.91       84.90     47.24 o 
  14   6   5      112.83      111.81     36.11 o 
   0   7   5      159.74      119.56     23.12 o 
   1   7   5      190.35      186.50     13.80 o 
   2   7   5      111.41      112.33      7.73 o 
   3   7   5      907.88      869.30     23.86 o 
   4   7   5     1473.40     1526.91     39.38 o 
   5   7   5      348.60      357.34     20.63 o 
   6   7   5      229.88      251.43     21.89 o 
   7   7   5      196.41      176.17     17.40 o 
   8   7   5      156.80      140.77     26.69 o 
   9   7   5      344.87      367.84     38.05 o 
  10   7   5      122.53       72.24     30.38 o 
  11   7   5       49.11       52.86     33.07 o 
  12   7   5      456.16      478.48     60.46 o 
   1   8   5      101.00      131.13     20.39 o 
   2   8   5      740.48      766.11     36.23 o 
   3   8   5        5.98       -5.69     20.57 o 
   4   8   5      193.69      185.35     31.42 o 
   5   8   5       96.31      121.82     23.07 o 
   6   8   5       37.62       30.60     18.47 o 
   7   8   5       11.18       17.96     24.37 o 
   8   8   5      220.41      256.78     40.82 o 
   9   8   5       99.83      133.43     42.48 o 
  10   8   5       38.24      -33.21     58.72 o 
  11   8   5        1.29       -4.66     43.80 o 
   0   9   5      351.33      378.70     57.72 o 
   1   9   5       21.19        2.48     29.06 o 
   2   9   5       19.41       60.17     25.78 o 
   3   9   5       33.66       47.25     34.39 o 
   4   9   5       72.17       62.15     27.13 o 
   5   9   5       37.69       -4.97     48.60 o 
   6   9   5       98.69      145.98     25.59 o 
   7   9   5       60.88      102.85     38.25 o 
   8   9   5       10.57      -39.57     39.57 o 
   1  10   5      102.37       79.38     42.35 o 
   2  10   5       13.31        8.88     30.35 o 
   3  10   5      105.55       44.79     36.63 o 
   4  10   5       88.49       74.73     35.13 o 
   0   0   6     7170.99     7024.05    164.30 o 
   2   0   6     3760.25     3838.82     60.35 o 
   4   0   6      661.11      636.47     18.02 o 
   6   0   6    20062.32    21521.64    369.62 o 
   8   0   6      955.25      998.71     23.81 o 
  10   0   6      376.99      400.53     19.50 o 
  12   0   6      584.69      560.21     27.87 o 
  14   0   6      562.48      553.47     42.41 o 
  16   0   6       13.90       34.08     32.87 o 
   1   1   6     6280.47     6154.87     73.74 o 
   2   1   6        5.77        8.71      3.05 o 
   3   1   6      361.70      360.95      8.29 o 
   4   1   6       64.98       49.81      5.05 o 
   5   1   6      893.78      943.45     18.52 o 
   6   1   6     3193.60     3412.00     44.62 o 
   7   1   6      294.37      315.54     10.52 o 
   8   1   6     5459.80     5585.83     69.03 o 
   9   1   6     1018.45     1001.57     27.64 o 
  10   1   6     2078.19     2114.95     43.36 o 
  11   1   6     2259.40     2286.86     36.98 o 
  12   1   6      450.52      415.40     19.62 o 
  13   1   6       65.33       48.58     15.38 o 
  14   1   6       63.99       61.47     22.99 o 
  15   1   6      222.27      190.56     34.93 o 
  16   1   6       91.22       39.87     43.43 o 
  17   1   6      122.32      169.22     49.80 o 
   0   2   6    27450.17    28280.29    407.80 o 
   1   2   6     1745.26     1705.99     22.21 o 
   2   2   6      241.89      251.06      6.64 o 
   3   2   6     1321.62     1286.13     17.32 o 
   4   2   6        0.81        2.37      4.27 o 
   5   2   6     1215.48     1254.57     19.22 o 
   6   2   6     2936.31     2864.62     35.48 o 
   7   2   6      365.88      332.54     10.57 o 
   8   2   6      669.44      666.69     17.75 o 
   9   2   6      262.77      252.70     12.46 o 
  10   2   6      575.88      565.69     19.39 o 
  11   2   6       42.38       30.16     11.01 o 
  12   2   6      453.33      444.77     29.71 o 
  13   2   6       24.42       -2.50     21.57 o 
  14   2   6       40.74       -4.63     28.02 o 
  15   2   6       99.75       75.51     39.59 o 
  16   2   6        0.46       -3.56     38.10 o 
  17   2   6       63.62      111.48     51.00 o 
   1   3   6     5434.48     5713.26     79.42 o 
   2   3   6      216.53      198.31      6.75 o 
   3   3   6     2281.39     2419.32     30.58 o 
   4   3   6      640.89      622.40     11.24 o 
   5   3   6     1009.65     1033.32     15.11 o 
   6   3   6      637.21      624.90     13.59 o 
   7   3   6     1834.13     1899.31     26.89 o 
   8   3   6     1425.29     1466.44     27.74 o 
   9   3   6       95.35      101.34      8.54 o 
  10   3   6      759.00      778.76     17.69 o 
  11   3   6       10.61        3.65     18.45 o 
  12   3   6      242.76      212.34     28.78 o 
  13   3   6       49.59       26.49     22.20 o 
  14   3   6       25.62        1.35     23.91 o 
  15   3   6       77.02      105.64     50.94 o 
  16   3   6       30.77       56.52     46.91 o 
   0   4   6      754.85      815.46     20.18 o 
   1   4   6       45.07       43.95      5.39 o 
   2   4   6      865.71      880.17     15.32 o 
   3   4   6     2475.72     2550.72     30.88 o 
   4   4   6      387.95      393.17      8.47 o 
   5   4   6      150.26      152.65      6.33 o 
   6   4   6      431.72      435.84     11.29 o 
   7   4   6       59.07       58.90      6.36 o 
   8   4   6      659.45      632.99     21.93 o 
   9   4   6      135.50      137.13      8.51 o 
  10   4   6     1418.48     1442.98     47.91 o 
  11   4   6      226.57      219.66     21.33 o 
  12   4   6      621.11      600.05     32.72 o 
  13   4   6       31.86       14.72     24.90 o 
  14   4   6       15.90       37.28     31.29 o 
  15   4   6       45.96       48.62     43.42 o 
   1   5   6      670.28      651.39     19.09 o 
   2   5   6      451.50      462.10     12.42 o 
   3   5   6      346.88      339.13      9.51 o 
   4   5   6     1711.53     1775.44     28.25 o 
   5   5   6       66.42       66.64      5.75 o 
   6   5   6      250.59      239.85     10.39 o 
   7   5   6      107.42      101.51      6.73 o 
   8   5   6      691.68      697.55     22.71 o 
   9   5   6      136.34      143.18     30.05 o 
  10   5   6      213.00      191.38     23.56 o 
  11   5   6      107.26       73.23     35.10 o 
  12   5   6       35.02       59.25     27.75 o 
  13   5   6      173.73      142.52     35.35 o 
  14   5   6      230.24      212.92     37.78 o 
  15   5   6       61.48      -33.41     85.65 o 
   0   6   6       40.76       36.24     11.83 o 
   1   6   6      799.41      818.52     18.43 o 
   2   6   6      229.15      224.67     13.00 o 
   3   6   6      184.87      205.19     13.51 o 
   4   6   6      580.43      552.48     17.29 o 
   5   6   6       49.41       56.30     10.79 o 
   6   6   6     1551.37     1609.37     35.33 o 
   7   6   6      328.05      300.48     14.60 o 
   8   6   6       25.27       17.20     20.88 o 
   9   6   6       48.61       32.63     20.14 o 
  10   6   6      655.19      672.70     42.70 o 
  11   6   6       14.67       11.07     32.58 o 
  12   6   6      249.83      252.84     36.69 o 
  13   6   6      241.65      250.23     39.56 o 
  14   6   6        1.29       -2.71     60.34 o 
   1   7   6      486.21      485.75     21.28 o 
   2   7   6      268.12      258.38     11.32 o 
   3   7   6      849.62      874.23     31.47 o 
   4   7   6     3496.65     3492.96     85.54 o 
   5   7   6      321.27      313.24     20.44 o 
   6   7   6      108.15      117.88     17.31 o 
   7   7   6      227.29      232.76     19.21 o 
   8   7   6      107.94      110.05     23.16 o 
   9   7   6        5.46       30.60     25.20 o 
  10   7   6      251.71      243.23     39.98 o 
  11   7   6        7.76        3.39     27.45 o 
  12   7   6       97.04       93.98     33.75 o 
   0   8   6       60.04       31.38     27.10 o 
   1   8   6       36.72       23.18     14.77 o 
   2   8   6      144.95      142.97     19.29 o 
   3   8   6       86.56      107.99     21.68 o 
   4   8   6        5.58       18.27     20.96 o 
   5   8   6       22.20       56.74     25.63 o 
   6   8   6      221.15      212.11     23.98 o 
   7   8   6      133.47      158.34     25.20 o 
   8   8   6      119.16      150.69     38.55 o 
   9   8   6       70.72      130.37     47.36 o 
  10   8   6      204.17      217.79     49.41 o 
   1   9   6       19.70       27.80     25.14 o 
   2   9   6       81.66       85.80     29.81 o 
   3   9   6      127.35      112.71     25.87 o 
   4   9   6      144.93       94.99     26.75 o 
   5   9   6       91.88      126.50     33.40 o 
   6   9   6        4.31       34.32     24.72 o 
   7   9   6        1.39        4.35     42.21 o 
   8   9   6       49.61       53.44     49.37 o 
   0  10   6      218.14      208.78     73.71 o 
   1  10   6      219.18      238.96     91.63 o 
   2  10   6       15.72       70.87     51.43 o 
   3  10   6      219.33      185.24     82.63 o 
   4  10   6      120.38      146.87     39.61 o 
   2   0   7     3507.61     3158.20     51.21 o 
   4   0   7     4412.43     4664.41     82.27 o 
   6   0   7     1867.38     1864.07     37.21 o 
   8   0   7       10.51       20.73      7.23 o 
  10   0   7      333.15      305.13     20.66 o 
  12   0   7       21.71       12.63     16.71 o 
  14   0   7      970.88     1016.59     59.70 o 
  16   0   7      728.14      784.02     60.79 o 
   0   1   7    42339.00    42122.84    733.70 o 
   1   1   7     1295.87     1214.85     19.22 o 
   2   1   7     1826.53     1686.70     21.74 o 
   3   1   7     2022.05     2168.80     26.96 o 
   4   1   7      997.15     1025.50     16.25 o 
   5   1   7     1551.87     1644.40     23.44 o 
   6   1   7      940.22      983.74     17.98 o 
   7   1   7      319.80      332.18     10.80 o 
   8   1   7      259.16      248.29      9.95 o 
   9   1   7     1508.65     1564.36     32.83 o 
  10   1   7     1134.00     1161.33     27.99 o 
  11   1   7      367.90      352.75     18.58 o 
  12   1   7      204.37      218.43     21.03 o 
  13   1   7        4.76      -10.07     21.49 o 
  14   1   7      573.75      608.20     44.53 o 
  15   1   7       17.25       29.83     29.09 o 
  16   1   7       89.84      100.20     41.35 o 
  17   1   7       20.81       25.11     95.77 o 
   1   2   7     1882.46     1890.15     24.50 o 
   2   2   7     6622.66     6643.72     68.85 o 
   3   2   7     3257.59     3571.16     40.13 o 
   4   2   7     2041.19     2303.28     29.98 o 
   5   2   7     1027.53     1171.77     17.96 o 
   6   2   7      209.40      212.76      9.51 o 
   7   2   7      155.36      156.90      8.58 o 
   8   2   7       42.44       43.17      7.63 o 
   9   2   7      100.74       96.98      8.88 o 
  10   2   7      378.93      375.11     18.06 o 
  11   2   7      136.95      127.61     14.23 o 
  12   2   7      519.85      534.61     29.13 o 
  13   2   7       18.33        8.81     21.19 o 
  14   2   7      501.09      546.77     44.05 o 
  15   2   7       22.49       -0.97     26.35 o 
  16   2   7      410.23      377.79     47.06 o 
   0   3   7     7624.64     7236.59    114.25 o 
   1   3   7     3323.98     3634.38     39.64 o 
   2   3   7      188.30      195.10      7.00 o 
   3   3   7     7718.40     8488.88     90.95 o 
   4   3   7      174.01      180.84      7.83 o 
   5   3   7      252.44      236.06      8.42 o 
   6   3   7      533.32      518.10     13.55 o 
   7   3   7     4472.21     4650.22     78.51 o 
   8   3   7      246.60      251.88     10.04 o 
   9   3   7       42.16       36.54      5.84 o 
  10   3   7      233.50      220.43     13.06 o 
  11   3   7      457.37      422.90     39.57 o 
  12   3   7       83.15       75.48     23.91 o 
  13   3   7       47.48       48.71     24.91 o 
  14   3   7      244.19      252.58     29.50 o 
  15   3   7       35.65       69.92     34.30 o 
  16   3   7      114.41      113.60     62.97 o 
   1   4   7       41.32       24.80      5.02 o 
   2   4   7      352.27      284.44     10.87 o 
   3   4   7      387.22      418.39     10.52 o 
   4   4   7      585.56      629.77     12.73 o 
   5   4   7      362.55      359.22     10.08 o 
   6   4   7     1180.63     1260.31     20.14 o 
   7   4   7      126.77      122.08     10.19 o 
   8   4   7      229.00      240.78      8.61 o 
   9   4   7      593.45      560.30     19.98 o 
  10   4   7       56.97       70.52     17.82 o 
  11   4   7      119.48       98.58     20.94 o 
  12   4   7       88.65       70.04     23.79 o 
  13   4   7       46.03       53.02     33.02 o 
  14   4   7       22.49       10.81     39.58 o 
  15   4   7       15.32       18.53     53.19 o 
   0   5   7      348.43      345.31     17.06 o 
   1   5   7       15.48       14.96      6.28 o 
   2   5   7       33.54       18.49      6.72 o 
   3   5   7      133.09      127.31      8.91 o 
   4   5   7     3762.81     3990.62     56.76 o 
   5   5   7      486.53      495.46     11.63 o 
   6   5   7      205.89      206.29     10.06 o 
   7   5   7      451.21      433.73     15.23 o 
   8   5   7      335.07      323.71      7.96 o 
   9   5   7      251.70      270.49     31.61 o 
  10   5   7      391.56      387.76     26.08 o 
  11   5   7      292.41      309.01     37.15 o 
  12   5   7      229.27      227.77     53.87 o 
  13   5   7       37.83       27.94     35.30 o 
  14   5   7      322.33      307.50     49.83 o 
  15   5   7       23.34      -69.05     79.98 o 
   1   6   7      273.88      246.95     13.31 o 
   2   6   7     2800.73     2919.64     48.82 o 
   3   6   7       93.64      103.66     10.01 o 
   4   6   7       18.91       26.19      6.95 o 
   5   6   7       44.74       44.29     12.27 o 
   6   6   7      147.03      161.55     14.07 o 
   7   6   7       32.88       17.87     11.11 o 
   8   6   7      418.96      396.59     19.70 o 
   9   6   7      247.07      239.81     28.71 o 
  10   6   7      572.91      548.05     40.45 o 
  11   6   7      262.87      205.80     53.28 o 
  12   6   7      214.88      185.14     50.18 o 
  13   6   7       20.36      -36.03     36.03 o 
   0   7   7      655.66      771.93     27.42 o 
   1   7   7       60.82       59.07     10.42 o 
   2   7   7     1759.40     1635.12     45.53 o 
   3   7   7      595.26      624.62     28.91 o 
   4   7   7      376.22      337.66     21.55 o 
   5   7   7       12.62        7.62     15.56 o 
   6   7   7      106.45       78.75     20.00 o 
   7   7   7       59.28       77.82     17.69 o 
   8   7   7      270.88      274.72     34.83 o 
   9   7   7        5.10       -6.50     27.02 o 
  10   7   7        6.17       12.33     35.44 o 
  11   7   7      103.53       91.60     37.43 o 
  12   7   7      375.54      310.07     50.31 o 
   1   8   7      191.49      189.05     20.62 o 
   2   8   7      212.87      230.99     26.75 o 
   3   8   7       58.27       47.57     21.64 o 
   4   8   7       75.63       59.32     29.86 o 
   5   8   7      220.56      264.03     27.59 o 
   6   8   7       42.94       52.46     19.00 o 
   7   8   7      108.54      126.58     21.74 o 
   8   8   7       63.70       77.18     40.43 o 
   9   8   7      428.16      501.58     51.15 o 
  10   8   7       21.63       -9.62     40.86 o 
   0   9   7       98.35       78.56     56.49 o 
   1   9   7        0.85       24.92     22.80 o 
   2   9   7      118.24      103.46     29.96 o 
   3   9   7      203.32      266.52     38.16 o 
   4   9   7      235.44      293.83     38.98 o 
   5   9   7        0.65       22.27     30.61 o 
   6   9   7       79.12       94.60     29.10 o 
   7   9   7       46.54      106.70     95.87 o 
   8   9   7       19.29       -9.83     64.81 o 
   1  10   7      122.21      163.26     39.59 o 
   2  10   7      154.55      176.14     71.68 o 
   3  10   7        3.86       26.06     34.00 o 
   0   0   8     4410.79     4594.67    144.58 o 
   2   0   8      318.71      299.23     11.67 o 
   4   0   8      603.86      663.53     21.58 o 
   6   0   8      365.09      343.08     13.25 o 
   8   0   8     1258.49     1294.04     36.73 o 
  10   0   8     7381.99     8048.77    375.04 o 
  12   0   8      543.73      563.68     55.50 o 
  14   0   8      490.32      509.46     40.49 o 
  16   0   8      166.99      192.37     77.15 o 
   1   1   8     4014.81     4048.55     56.11 o 
   2   1   8     4593.31     4611.71     49.34 o 
   3   1   8      634.70      652.60     15.78 o 
   4   1   8      912.40      791.60     14.83 o 
   5   1   8      227.12      215.00      8.53 o 
   6   1   8     2864.83     3055.66     39.25 o 
   7   1   8     1475.23     1523.53     23.77 o 
   8   1   8      867.97      899.77     19.44 o 
   9   1   8      116.10      117.13     10.11 o 
  10   1   8      507.45      479.22     19.83 o 
  11   1   8      198.86      209.53     16.39 o 
  12   1   8      551.34      506.55     30.25 o 
  13   1   8       64.76       26.24     25.42 o 
  14   1   8        8.06      -21.76     24.47 o 
  15   1   8      212.46      130.81     41.29 o 
  16   1   8      101.60       83.05     37.40 o 
  17   1   8       22.86       57.30     57.50 o 
   0   2   8      184.88      174.64      9.62 o 
   1   2   8      758.64      791.16     14.71 o 
   2   2   8       48.59       69.49      6.92 o 
   3   2   8      973.06      984.13     15.78 o 
   4   2   8      210.58      219.29      8.32 o 
   5   2   8     1098.04     1164.53     19.89 o 
   6   2   8      312.73      282.52      9.60 o 
   7   2   8      329.36      339.71     11.44 o 
   8   2   8      779.89      765.41     18.15 o 
   9   2   8      233.30      211.42     11.19 o 
  10   2   8      686.24      652.12     19.48 o 
  11   2   8       31.08        5.78     12.68 o 
  12   2   8      597.76      586.53     38.88 o 
  13   2   8       82.13       50.41     19.11 o 
  14   2   8       96.94      106.12     29.07 o 
  15   2   8       17.69       24.02     33.02 o 
  16   2   8       17.74       37.99     36.30 o 
   1   3   8     4423.44     4832.83     55.25 o 
   2   3   8       61.96       67.17      6.58 o 
   3   3   8     3514.25     3909.40     47.57 o 
   4   3   8     1560.55     1564.12     23.55 o 
   5   3   8      735.55      731.59     14.73 o 
   6   3   8      597.23      582.23     13.43 o 
   7   3   8     1288.92     1382.73     25.71 o 
   8   3   8     1752.78     1910.69     36.60 o 
   9   3   8      102.44      117.57      8.17 o 
  10   3   8      305.36      291.54     12.14 o 
  11   3   8      177.48      149.06     30.98 o 
  12   3   8      153.21      154.43     26.76 o 
  13   3   8       35.41       65.51     23.31 o 
  14   3   8       34.10        2.89     27.72 o 
  15   3   8        5.78       31.76     36.42 o 
  16   3   8       30.85       77.97     45.58 o 
   0   4   8     4932.30     5379.92    132.25 o 
   1   4   8      182.50      162.57      7.83 o 
   2   4   8        4.93        5.47      5.86 o 
   3   4   8       47.25       50.97      6.37 o 
   4   4   8     2738.80     2872.52     37.51 o 
   5   4   8        7.99        9.47      5.78 o 
   6   4   8     2009.36     2038.64     37.65 o 
   7   4   8      260.07      246.60     12.38 o 
   8   4   8      169.22      197.91      8.44 o 
   9   4   8      599.10      574.75     22.79 o 
  10   4   8      603.48      547.68     34.34 o 
  11   4   8      111.12       64.54     20.61 o 
  12   4   8      384.61      409.79     29.71 o 
  13   4   8      176.54      159.24     36.97 o 
  14   4   8       37.66       67.76     40.94 o 
  15   4   8      127.05      152.23     43.97 o 
   1   5   8      550.23      558.88     16.51 o 
   2   5   8      118.37      124.92      8.68 o 
   3   5   8        5.36        4.81      6.95 o 
   4   5   8      972.46      981.24     21.41 o 
   5   5   8       24.75       27.14      6.41 o 
   6   5   8      285.09      303.12     13.14 o 
   7   5   8       24.96        4.36     10.20 o 
   8   5   8       14.74       18.79      8.30 o 
   9   5   8      653.48      620.87     49.20 o 
  10   5   8      677.83      681.48     40.36 o 
  11   5   8       60.13       67.44     34.69 o 
  12   5   8      511.36      505.35     47.02 o 
  13   5   8      163.63      153.55     37.24 o 
  14   5   8      429.09      343.53     58.20 o 
   0   6   8     1377.71     1287.81     38.32 o 
   1   6   8      168.43      159.26     13.46 o 
   2   6   8     2072.22     2054.16     34.72 o 
   3   6   8      989.04     1054.86     24.43 o 
   4   6   8      476.94      500.80     15.45 o 
   5   6   8       14.17        9.71      6.53 o 
   6   6   8      443.72      453.25     44.01 o 
   7   6   8      193.76      165.80     20.95 o 
   8   6   8      482.63      465.97     24.97 o 
   9   6   8      212.84      168.72     32.80 o 
  10   6   8      366.28      336.56     41.81 o 
  11   6   8      144.04       88.84     37.39 o 
  12   6   8       33.48       22.48     51.71 o 
  13   6   8       86.42      105.90     64.07 o 
   1   7   8      314.82      299.65     15.59 o 
   2   7   8      195.69      187.14     20.41 o 
   3   7   8      114.47      125.91     17.40 o 
   4   7   8      405.61      407.22     22.89 o 
   5   7   8       32.79       30.45     18.61 o 
   6   7   8      389.82      384.58     27.05 o 
   7   7   8       38.06       39.97     21.79 o 
   8   7   8     1521.23     1721.37     75.34 o 
   9   7   8       79.59       53.00     42.91 o 
  10   7   8      156.21      149.69     43.18 o 
  11   7   8      106.85       44.46     40.52 o 
  12   7   8       32.29       31.31     46.31 o 
   0   8   8       38.09       25.66     23.11 o 
   1   8   8       30.50       35.30     17.34 o 
   2   8   8        6.07        2.09     15.85 o 
   3   8   8      162.30      174.06     25.88 o 
   4   8   8      176.20      176.50     25.68 o 
   5   8   8       50.51       37.29     26.27 o 
   6   8   8      344.15      459.65     36.75 o 
   7   8   8        3.19        4.27     20.88 o 
   8   8   8      209.41      180.59     37.42 o 
   9   8   8       34.66      105.76     40.62 o 
  10   8   8        4.02      -47.62     47.62 o 
   1   9   8       99.57      118.98     29.18 o 
   2   9   8       22.50       15.61     26.48 o 
   3   9   8       53.85       81.04     33.35 o 
   4   9   8       53.80       52.56     30.13 o 
   5   9   8       34.71       43.24     29.12 o 
   6   9   8       60.27       39.76     27.46 o 
   7   9   8       73.55       58.21     90.31 o 
   0  10   8      310.26      330.69     66.42 o 
   1  10   8      216.52      267.45     44.85 o 
   2  10   8      227.54      211.05     91.73 o 
   3  10   8       87.42       80.48     39.60 o 
   2   0   9     1890.82     1588.77     30.67 o 
   4   0   9      341.06      352.34     15.44 o 
   6   0   9     2789.24     2673.20     71.98 o 
   8   0   9     3072.89     3165.21     56.09 o 
  10   0   9      480.97      533.66     41.00 o 
  12   0   9       83.24       27.54     25.51 o 
  14   0   9       97.12       90.11     36.45 o 
  16   0   9      212.97      248.87     71.28 o 
   0   1   9     3098.67     3486.78     74.92 o 
   1   1   9     4408.89     4727.87     59.79 o 
   2   1   9      386.85      415.43     11.13 o 
   3   1   9     1894.27     1992.01     25.01 o 
   4   1   9     6236.78     6470.73     81.55 o 
   5   1   9      731.43      710.77     14.16 o 
   6   1   9      982.15     1012.19     18.95 o 
   7   1   9      861.14      904.65     19.04 o 
   8   1   9      247.42      250.11     11.84 o 
   9   1   9      636.08      653.45     20.29 o 
  10   1   9      809.63      849.70     31.03 o 
  11   1   9      968.87     1061.73     33.00 o 
  12   1   9      393.24      343.03     33.44 o 
  13   1   9      386.84      309.06     31.31 o 
  14   1   9      181.68      164.43     57.51 o 
  15   1   9      120.62       89.48     36.49 o 
  16   1   9       94.83      109.31     38.60 o 
   1   2   9       20.48       11.72      6.09 o 
   2   2   9     1037.62      940.36     18.45 o 
   3   2   9      103.81      110.93      6.64 o 
   4   2   9       36.49       40.39      5.65 o 
   5   2   9      317.81      317.53      9.85 o 
   6   2   9      252.57      232.00      9.04 o 
   7   2   9       56.71       45.10      7.54 o 
   8   2   9      771.76      749.30     21.01 o 
   9   2   9      540.26      547.12     18.21 o 
  10   2   9      611.39      622.35     20.11 o 
  11   2   9      180.75      196.77     16.28 o 
  12   2   9       91.46       85.49     25.01 o 
  13   2   9       57.77       85.49     35.50 o 
  14   2   9       46.12       47.21     35.43 o 
  15   2   9       27.25       48.39     78.76 o 
  16   2   9      399.86      405.39     45.02 o 
   0   3   9    10809.29    10719.23    164.83 o 
   1   3   9     4496.51     4844.10     55.46 o 
   2   3   9     1407.89     1729.43     26.83 o 
   3   3   9      890.26      889.88     19.94 o 
   4   3   9      273.56      264.50      9.57 o 
   5   3   9     1406.55     1519.69     23.96 o 
   6   3   9     1030.36     1036.87     19.98 o 
   7   3   9      279.54      288.68     13.35 o 
   8   3   9      642.19      635.28     17.98 o 
   9   3   9       91.37       56.48     19.25 o 
  10   3   9      142.51      160.52     12.09 o 
  11   3   9      345.96      351.03     32.90 o 
  12   3   9      241.73      270.00     28.44 o 
  13   3   9       22.46      -26.89     32.04 o 
  14   3   9      289.77      290.80     35.70 o 
  15   3   9      253.31      266.97     49.99 o 
  16   3   9       72.00       55.68     50.01 o 
   1   4   9       52.59       59.88      7.07 o 
   2   4   9     1923.87     1841.11     27.39 o 
   3   4   9       41.68       51.24      7.16 o 
   4   4   9      217.95      253.63      9.28 o 
   5   4   9       41.60       38.69      6.98 o 
   6   4   9       33.18       30.44      6.92 o 
   7   4   9       21.34       13.78      7.77 o 
   8   4   9     1365.88     1370.45     30.79 o 
   9   4   9       91.75       96.01      8.10 o 
  10   4   9      398.21      322.19     37.52 o 
  11   4   9       22.54       29.85     34.29 o 
  12   4   9       72.07       42.99     31.16 o 
  13   4   9       50.89       54.89     26.47 o 
  14   4   9      558.70      626.12     71.29 o 
  15   4   9       19.10       25.67     53.15 o 
   0   5   9     3209.98     3361.86     63.75 o 
   1   5   9      559.87      570.42     17.34 o 
   2   5   9      222.30      231.90     10.53 o 
   3   5   9       61.38       63.68      9.38 o 
   4   5   9       20.78       22.55      7.86 o 
   5   5   9       52.58       44.32      7.01 o 
   6   5   9      327.36      323.78     11.94 o 
   7   5   9      241.11      248.65     13.83 o 
   8   5   9       45.70       23.97      9.26 o 
   9   5   9       22.79        5.26     41.41 o 
  10   5   9      104.19      107.50     20.86 o 
  11   5   9        9.24       12.92     64.49 o 
  12   5   9       98.84       92.35     31.86 o 
  13   5   9       52.49       32.38     32.27 o 
  14   5   9      180.51      175.16     70.87 o 
   1   6   9     1012.78      998.99     22.88 o 
   2   6   9      530.73      533.95     19.86 o 
   3   6   9      401.60      420.80     16.30 o 
   4   6   9      776.56      816.99     23.19 o 
   5   6   9       24.36       27.02      9.93 o 
   6   6   9      584.28      561.76     31.88 o 
   7   6   9      119.99      129.81     18.74 o 
   8   6   9      402.70      398.66     36.11 o 
   9   6   9      222.02      253.39     32.12 o 
  10   6   9       99.39       79.63     38.41 o 
  11   6   9       21.87       -5.63     27.53 o 
  12   6   9      295.84      239.36     43.39 o 
  13   6   9        4.98       33.73     34.75 o 
   0   7   9     1027.64      939.31     39.01 o 
   1   7   9      510.89      492.70     26.48 o 
   2   7   9     1005.52      905.24     33.69 o 
   3   7   9       32.10       34.28     16.91 o 
   4   7   9      427.47      402.95     27.96 o 
   5   7   9      101.79       99.71     21.30 o 
   6   7   9      783.84      808.65     36.29 o 
   7   7   9      435.65      426.30     32.39 o 
   8   7   9        6.04       23.67     34.69 o 
   9   7   9       69.03      105.70     61.35 o 
  10   7   9       63.70      -19.31     36.52 o 
  11   7   9       19.35       20.77     36.81 o 
  12   7   9       25.94      -43.57     43.57 o 
   1   8   9        5.97       -2.20     15.96 o 
   2   8   9       16.84        1.39     26.01 o 
   3   8   9        3.84        0.75     22.06 o 
   4   8   9      226.51      229.39     26.59 o 
   5   8   9       83.63      119.36     25.08 o 
   6   8   9      317.10      357.60     31.82 o 
   7   8   9       15.98        8.61     20.56 o 
   8   8   9       23.73       39.79     38.10 o 
   9   8   9       69.39      100.27     38.54 o 
  10   8   9       39.52       61.27     51.15 o 
   0   9   9       79.53       20.25     59.73 o 
   1   9   9       32.33       18.61     31.06 o 
   2   9   9      279.36      310.19     36.01 o 
   3   9   9       17.26       72.80     30.30 o 
   4   9   9       73.47       51.66     29.73 o 
   5   9   9       63.66       56.21     33.33 o 
   6   9   9       84.06       72.25     30.48 o 
   7   9   9      527.14      563.86     82.31 o 
   1  10   9      116.09       32.96     48.89 o 
   2  10   9      161.41      201.41     97.60 o 
   0   0  10     6251.58     6293.25    157.60 o 
   2   0  10     1495.89     1724.46     38.62 o 
   4   0  10     4664.54     4699.78     79.62 o 
   6   0  10      107.51      140.54     13.72 o 
   8   0  10      742.08      781.43     25.71 o 
  10   0  10     3381.13     3574.03     92.66 o 
  12   0  10      377.26      314.72     45.57 o 
  14   0  10       16.07       17.76     29.77 o 
  16   0  10      342.73      328.47     89.51 o 
   1   1  10     1059.32     1084.31     21.24 o 
   2   1  10     4062.60     3717.88     50.16 o 
   3   1  10     2269.41     2438.15     33.14 o 
   4   1  10      455.68      447.89     12.25 o 
   5   1  10      428.04      452.62     12.80 o 
   6   1  10      366.93      396.19     12.22 o 
   7   1  10      854.86      878.60     18.92 o 
   8   1  10      105.08       85.74     10.66 o 
   9   1  10      269.58      250.17     14.98 o 
  10   1  10      208.00      219.94     15.91 o 
  11   1  10      144.61      168.55     16.21 o 
  12   1  10      110.83      163.09     31.86 o 
  13   1  10       72.05       60.16     31.51 o 
  14   1  10      290.32      286.66     38.62 o 
  15   1  10       55.00      148.55     42.77 o 
  16   1  10      524.03      630.27     99.24 o 
   0   2  10     4063.01     3937.16     73.66 o 
   1   2  10     2528.44     2523.06     36.80 o 
   2   2  10     3090.50     3400.27     47.18 o 
   3   2  10       32.78       31.53      6.12 o 
   4   2  10     3752.81     3942.74     47.40 o 
   5   2  10     1114.17     1163.11     21.73 o 
   6   2  10     1362.23     1428.14     25.26 o 
   7   2  10      363.46      345.01     15.86 o 
   8   2  10      830.69      831.44     22.91 o 
   9   2  10      157.03      157.02     12.05 o 
  10   2  10      179.64      173.22     16.07 o 
  11   2  10       42.04       39.47     17.66 o 
  12   2  10      560.80      560.30     44.97 o 
  13   2  10       48.09       58.36     28.88 o 
  14   2  10      199.90      109.03     40.74 o 
  15   2  10       64.49       50.96     41.41 o 
  16   2  10       30.19       39.53     43.86 o 
   1   3  10      320.71      309.43     11.01 o 
   2   3  10      318.96      289.84     10.16 o 
   3   3  10      185.20      185.04      9.00 o 
   4   3  10     1189.01     1286.42     21.16 o 
   5   3  10      776.55      770.68     16.39 o 
   6   3  10      103.42       97.32      9.28 o 
   7   3  10       53.66       43.67      8.70 o 
   8   3  10      701.76      686.85     20.37 o 
   9   3  10      907.66      920.21     26.86 o 
  10   3  10      156.01      160.15     21.16 o 
  11   3  10       47.10       84.97     45.25 o 
  12   3  10      254.17      239.16     40.57 o 
  13   3  10       58.29       56.31     22.50 o 
  14   3  10      169.82      184.93     30.48 o 
  15   3  10        2.30      -13.56     51.24 o 
  16   3  10      216.15      300.71     61.92 o 
   0   4  10     1324.37     1283.02     29.27 o 
   1   4  10      464.33      551.80     13.61 o 
   2   4  10      368.06      368.53     11.79 o 
   3   4  10      220.69      192.26      9.92 o 
   4   4  10      382.55      390.18     13.60 o 
   5   4  10      444.89      525.25     16.41 o 
   6   4  10     1211.26     1283.96     27.60 o 
   7   4  10      360.20      363.07     14.62 o 
   8   4  10      897.25      890.01     26.27 o 
   9   4  10      493.95      480.65     16.46 o 
  10   4  10      106.52      100.32     13.53 o 
  11   4  10       21.08        0.86     24.95 o 
  12   4  10      245.64      275.53     33.11 o 
  13   4  10      140.57      145.27     32.37 o 
  14   4  10      503.39      536.76     51.51 o 
  15   4  10       70.02      127.99     48.43 o 
   1   5  10        2.82        8.71      7.81 o 
   2   5  10     2286.92     2350.16     41.68 o 
   3   5  10      455.68      458.45     16.70 o 
   4   5  10      259.76      246.78     12.93 o 
   5   5  10      152.68      139.46     12.65 o 
   6   5  10      193.79      179.43     11.03 o 
   7   5  10      272.99      251.68     12.66 o 
   8   5  10      310.13      352.37     23.72 o 
   9   5  10      526.08      529.08     37.39 o 
  10   5  10      918.55      877.42     64.09 o 
  11   5  10      137.77      137.37     31.76 o 
  12   5  10      191.24      205.25     55.69 o 
  13   5  10        6.33        2.04     43.40 o 
  14   5  10       14.76        9.42     48.27 o 
   0   6  10     3153.66     3141.12     75.58 o 
   1   6  10       53.19       54.12      9.99 o 
   2   6  10      115.16      128.13     13.80 o 
   3   6  10      151.14      167.41     12.83 o 
   4   6  10      379.71      425.90     18.00 o 
   5   6  10      198.74      190.43     16.20 o 
   6   6  10      461.44      462.38     32.02 o 
   7   6  10      336.38      382.85     43.79 o 
   8   6  10        5.76      -14.18     14.18 o 
   9   6  10       23.68       20.54     32.95 o 
  10   6  10       67.88       94.22     49.69 o 
  11   6  10      107.11       35.48     43.37 o 
  12   6  10      767.10      790.42     62.18 o 
  13   6  10       26.03       26.97     48.28 o 
   1   7  10       28.33       25.00     16.72 o 
   2   7  10      435.45      398.73     24.82 o 
   3   7  10      218.36      169.70     26.76 o 
   4   7  10       44.04       36.81     19.85 o 
   5   7  10      446.91      418.75     33.76 o 
   6   7  10        5.94      -19.72     19.72 o 
   7   7  10      123.14       98.40     28.64 o 
   8   7  10      523.46      532.72     32.38 o 
   9   7  10       26.57        1.29     40.12 o 
  10   7  10        6.23      -43.50     43.50 o 
  11   7  10       24.75       69.50     36.65 o 
  12   7  10      181.92      294.02     83.43 o 
   0   8  10       50.40       78.90     32.13 o 
   1   8  10       71.21      117.55     28.48 o 
   2   8  10       46.85       64.10     27.09 o 
   3   8  10      152.71      155.49     24.98 o 
   4   8  10      258.66      266.50     29.86 o 
   5   8  10      153.56      176.64     26.11 o 
   6   8  10      152.21      198.17     28.08 o 
   7   8  10      151.19      158.22     25.96 o 
   8   8  10       48.54       57.52     38.22 o 
   9   8  10        8.98       60.40     52.64 o 
  10   8  10        7.07        4.09     52.65 o 
   1   9  10       95.41       66.54     38.02 o 
   2   9  10      189.49      155.65     36.64 o 
   3   9  10      110.52      153.53     41.25 o 
   4   9  10       77.16      124.38     35.97 o 
   5   9  10      124.45      152.23     35.89 o 
   6   9  10      109.08      122.04     35.45 o 
   7   9  10       19.62       27.74     65.00 o 
   2   0  11      235.52      265.01     15.09 o 
   4   0  11     1551.20     1767.56     42.83 o 
   6   0  11     1671.11     1744.70     44.63 o 
   8   0  11     2873.71     2918.64     96.00 o 
  10   0  11     1805.78     1852.24     59.29 o 
  12   0  11      653.69      651.29     42.25 o 
  16   0  11      297.29      239.16     76.55 o 
   0   1  11      412.11      477.54     21.56 o 
   1   1  11     2131.01     2265.59     35.18 o 
   2   1  11     1357.90     1296.03     22.72 o 
   3   1  11      821.56      868.95     19.12 o 
   4   1  11      112.62      133.34      8.06 o 
   5   1  11      365.18      359.79     14.34 o 
   6   1  11     1131.36     1115.53     21.21 o 
   7   1  11      595.81      622.57     18.66 o 
   8   1  11      977.87      945.05     35.88 o 
   9   1  11      147.93      139.93     16.34 o 
  10   1  11     1125.20     1143.93     33.97 o 
  11   1  11      215.67      235.79     20.72 o 
  12   1  11      104.77      127.62     38.98 o 
  13   1  11      177.25      211.00     53.26 o 
  14   1  11       18.14        5.72     26.37 o 
  15   1  11       90.18       79.74     34.00 o 
  16   1  11       13.92       -1.07     40.23 o 
   1   2  11     1457.67     1498.34     27.34 o 
   2   2  11      316.44      393.99     12.48 o 
   3   2  11      916.35      948.81     18.54 o 
   4   2  11      359.62      332.53     10.64 o 
   5   2  11      469.98      442.90     12.36 o 
   6   2  11      338.57      348.87     13.90 o 
   7   2  11       61.76       57.71      9.38 o 
   8   2  11     2921.76     2932.84     50.93 o 
   9   2  11      242.09      242.58     17.38 o 
  10   2  11      933.20      983.83     31.27 o 
  11   2  11       99.90       90.05     22.49 o 
  12   2  11      329.97      311.74     39.96 o 
  13   2  11        8.07        3.27     34.28 o 
  14   2  11       55.55       17.02     35.42 o 
  15   2  11       46.18       21.11     35.35 o 
  16   2  11      233.37      351.27     63.63 o 
   0   3  11     5216.82     5574.49     94.77 o 
   1   3  11     1685.50     1771.55     26.79 o 
   2   3  11      463.09      472.06     13.31 o 
   3   3  11       55.27       65.02      7.80 o 
   4   3  11      153.09      143.32      8.69 o 
   5   3  11       23.46       16.90      7.01 o 
   6   3  11      221.09      198.84     11.60 o 
   7   3  11      898.66      888.95     24.48 o 
   8   3  11      810.75      817.91     22.95 o 
   9   3  11      163.62      183.37     17.11 o 
  10   3  11      635.47      682.42     36.37 o 
  11   3  11      167.20      154.34     31.92 o 
  12   3  11      358.19      334.08     49.89 o 
  13   3  11       58.32       41.52     34.81 o 
  14   3  11      134.02       79.40     32.76 o 
  15   3  11      114.90       89.79     58.72 o 
   1   4  11     1328.14     1459.12     26.93 o 
   2   4  11     1413.14     1430.87     29.09 o 
   3   4  11      802.28      868.39     19.55 o 
   4   4  11      437.16      384.30     16.82 o 
   5   4  11      121.72      130.68     10.00 o 
   6   4  11      263.11      258.19     14.55 o 
   7   4  11        1.61        2.18      9.30 o 
   8   4  11      654.65      642.86     26.54 o 
   9   4  11      115.60      100.44     19.23 o 
  10   4  11      605.01      596.85     47.97 o 
  11   4  11      141.73      156.24     39.50 o 
  12   4  11       18.42       33.61     44.24 o 
  13   4  11       70.79       54.67     34.18 o 
  14   4  11      246.65      364.89     54.97 o 
  15   4  11       40.93      -34.90    100.84 o 
   0   5  11       31.70       33.01     11.99 o 
   1   5  11       36.76       45.69      9.04 o 
   2   5  11     1047.02     1055.21     27.01 o 
   3   5  11      550.71      572.63     20.93 o 
   4   5  11      318.77      341.43     16.43 o 
   5   5  11       43.66       47.35     14.93 o 
   6   5  11      617.14      663.34     20.93 o 
   7   5  11        1.32       -1.23     10.34 o 
   8   5  11      112.55      117.79     17.89 o 
   9   5  11       25.66       25.10     15.22 o 
  10   5  11     1097.43     1045.15     77.00 o 
  11   5  11      152.88      158.42     44.85 o 
  12   5  11      279.29      260.66     43.41 o 
  13   5  11       16.45       -0.88     33.25 o 
  14   5  11       16.93      -19.84     43.75 o 
   1   6  11      822.50      919.28     21.85 o 
   2   6  11       73.33       62.31     11.28 o 
   3   6  11       90.00      103.53     11.60 o 
   4   6  11     1994.97     2003.66     53.15 o 
   5   6  11      100.10       96.19     18.52 o 
   6   6  11      717.36      676.25     36.69 o 
   7   6  11        2.39       30.35     19.80 o 
   8   6  11      370.12      412.86     28.86 o 
   9   6  11        8.08      -18.32     35.12 o 
  10   6  11       45.90       62.02     36.35 o 
  11   6  11       23.37       16.47     32.47 o 
  12   6  11       31.97       36.94     34.51 o 
  13   6  11       77.52      -16.40     41.52 o 
   0   7  11       62.46       26.78     25.44 o 
   1   7  11      390.29      368.90     26.97 o 
   2   7  11       46.73       22.98     20.51 o 
   3   7  11      546.25      532.99     32.54 o 
   4   7  11      421.60      386.72     33.49 o 
   5   7  11      114.46      115.63     24.63 o 
   6   7  11      733.39      715.84     40.84 o 
   7   7  11       59.39        5.30     20.67 o 
   8   7  11       52.44       40.77     31.30 o 
   9   7  11       90.37       75.80     58.62 o 
  10   7  11      204.95       68.28     54.87 o 
  11   7  11      298.34      239.64     54.51 o 
   1   8  11      109.71      146.14     26.10 o 
   2   8  11       78.09       89.77     21.03 o 
   3   8  11        3.51       27.64     26.76 o 
   4   8  11      439.41      440.95     63.60 o 
   5   8  11       28.61       78.43     38.12 o 
   6   8  11        1.71      -12.50     18.84 o 
   7   8  11        6.56       23.46     25.82 o 
   8   8  11      133.25      137.90     52.00 o 
   9   8  11       61.86       45.40     38.18 o 
   0   9  11      117.17      154.90     59.13 o 
   1   9  11       75.85      123.46     40.35 o 
   2   9  11        7.03        9.68     33.44 o 
   3   9  11       16.21       53.28     42.86 o 
   4   9  11       97.59       74.75     38.41 o 
   5   9  11       56.88       57.34     36.27 o 
   6   9  11      260.61      267.63     40.33 o 
   0   0  12    23468.15    24375.70    569.82 o 
   2   0  12     3114.20     3327.72     67.95 o 
   4   0  12     1208.24     1306.96     31.90 o 
   6   0  12      325.73      336.01     20.79 o 
   8   0  12      677.41      689.58     59.96 o 
  10   0  12       92.52       74.35     27.23 o 
  12   0  12      448.77      474.93     54.48 o 
  16   0  12       95.50       85.65     89.50 o 
   1   1  12     1248.47     1317.66     24.65 o 
   2   1  12     2753.86     2723.38     43.85 o 
   3   1  12      340.05      356.43     13.22 o 
   4   1  12      274.68      255.54     11.29 o 
   5   1  12      198.16      209.77     10.64 o 
   6   1  12      923.49      960.31     19.84 o 
   7   1  12       23.96       24.51     12.01 o 
   8   1  12       99.37      111.47     15.89 o 
   9   1  12      277.61      240.38     16.48 o 
  10   1  12       57.06       63.89     15.38 o 
  11   1  12      630.51      654.37     31.23 o 
  12   1  12      542.91      567.05     64.81 o 
  13   1  12      154.55       89.10     47.99 o 
  14   1  12      516.07      467.85     72.91 o 
  15   1  12        7.75       59.11     51.04 o 
  16   1  12      257.64      303.97     42.72 o 
   0   2  12     9499.08     9843.70    169.66 o 
   1   2  12      226.96      231.58     11.45 o 
   2   2  12      201.32      217.79     10.43 o 
   3   2  12     3145.20     3334.58     45.13 o 
   4   2  12      543.16      569.58     14.66 o 
   5   2  12      534.13      531.98     14.56 o 
   6   2  12      178.79      153.98     12.25 o 
   7   2  12     1056.57     1128.61     26.55 o 
   8   2  12       32.28       34.75     11.84 o 
   9   2  12      227.34      223.84     19.86 o 
  10   2  12      397.15      414.02     37.65 o 
  11   2  12       48.27       45.90     24.90 o 
  12   2  12       75.79       80.94     26.20 o 
  13   2  12       94.58       99.65     56.19 o 
  14   2  12      271.03      321.38     54.68 o 
  15   2  12       43.63       55.32     38.18 o 
  16   2  12      164.97      206.50     66.11 o 
   1   3  12     2583.07     2698.30     40.39 o 
   2   3  12     1446.25     1447.15     25.05 o 
   3   3  12       97.33      111.85      9.12 o 
   4   3  12      333.73      342.13     13.84 o 
   5   3  12      282.35      263.19     13.36 o 
   6   3  12       68.14       69.30     11.25 o 
   7   3  12     1292.72     1337.32     32.79 o 
   8   3  12      499.52      498.21     34.35 o 
   9   3  12      280.02      258.96     19.24 o 
  10   3  12       41.89       35.24     19.06 o 
  11   3  12       26.90       21.76     29.61 o 
  12   3  12      457.55      476.54     43.74 o 
  13   3  12       12.71       -9.09     30.27 o 
  14   3  12      174.88      193.23     36.84 o 
  15   3  12       22.93       34.42     86.86 o 
   0   4  12      753.75      701.78     26.72 o 
   1   4  12      591.95      593.25     15.94 o 
   2   4  12      439.65      423.40     14.01 o 
   3   4  12      297.72      313.49     14.41 o 
   4   4  12     1835.72     1942.56     37.57 o 
   5   4  12       99.57       96.12     10.45 o 
   6   4  12      240.53      237.89     14.49 o 
   7   4  12     1451.39     1420.89     35.48 o 
   8   4  12      116.99       96.63     12.24 o 
   9   4  12       70.88       59.62     15.49 o 
  10   4  12      155.65      130.69     42.30 o 
  11   4  12      148.75      166.64     45.27 o 
  12   4  12      142.62      185.99     42.59 o 
  13   4  12       22.70       -4.03     28.40 o 
  14   4  12      380.10      368.41     48.55 o 
   1   5  12      185.70      148.56     11.47 o 
   2   5  12     3006.92     2926.34     58.55 o 
   3   5  12      458.46      419.44     20.53 o 
   4   5  12      104.25      101.19     13.03 o 
   5   5  12      397.36      382.42     20.57 o 
   6   5  12       33.75       18.83     15.31 o 
   7   5  12      139.85      165.58     17.15 o 
   8   5  12      225.40      276.58     27.13 o 
   9   5  12      108.86      106.21     20.60 o 
  10   5  12       40.26      -18.82     41.22 o 
  11   5  12      114.25      105.24     35.90 o 
  12   5  12       77.69       53.96     42.05 o 
  13   5  12       28.37       61.80     41.68 o 
  14   5  12      180.63      234.10     53.40 o 
   0   6  12      546.61      515.01     25.33 o 
   1   6  12      369.51      354.59     17.54 o 
   2   6  12       67.46       52.68     13.77 o 
   3   6  12      348.64      370.85     17.23 o 
   4   6  12     2713.29     2575.01     60.83 o 
   5   6  12       40.16       30.93     16.37 o 
   6   6  12      242.52      207.37     37.33 o 
   7   6  12       20.25       41.94     19.83 o 
   8   6  12       45.73       38.81     19.81 o 
   9   6  12      105.87      110.41     24.97 o 
  10   6  12      436.94      446.94     60.43 o 
  11   6  12      208.80      134.17     53.97 o 
  12   6  12      235.86      235.72     50.54 o 
  13   6  12       23.60       49.02     52.24 o 
   1   7  12      586.88      536.94     34.40 o 
   2   7  12      494.09      504.94     36.17 o 
   3   7  12      288.45      227.59     31.04 o 
   4   7  12      107.98      111.44     27.56 o 
   5   7  12      120.57      106.60     22.85 o 
   6   7  12       99.26      128.45     26.10 o 
   7   7  12       29.64       43.98     22.87 o 
   8   7  12       49.59       45.77     27.87 o 
   9   7  12      234.87      167.89     59.05 o 
  10   7  12      187.31      163.71     48.19 o 
  11   7  12       21.68       30.32     37.03 o 
   0   8  12      251.62      215.49     43.07 o 
   1   8  12       71.00       34.04     21.40 o 
   2   8  12      166.84      159.03     27.47 o 
   3   8  12      296.89      340.14     39.39 o 
   4   8  12      239.06      295.78     36.54 o 
   5   8  12        3.32       31.93     29.27 o 
   6   8  12       80.32      105.65     27.15 o 
   7   8  12       16.61        9.59     22.14 o 
   8   8  12       73.77       51.52     39.98 o 
   9   8  12        8.57        8.45     44.85 o 
   1   9  12      127.61      116.78     30.97 o 
   2   9  12      210.64      218.00     49.24 o 
   3   9  12       28.70       30.97     34.62 o 
   4   9  12       45.93        3.03     31.98 o 
   5   9  12       64.21      110.41     38.92 o 
   6   9  12       21.91       43.94     37.75 o 
   2   0  13     4077.15     4319.20     88.20 o 
   4   0  13      527.29      568.72     21.45 o 
   6   0  13     2847.45     3082.58     73.79 o 
   8   0  13     2714.16     2826.37     90.42 o 
  10   0  13      527.47      557.20     57.93 o 
  12   0  13      172.47      192.98     38.68 o 
  16   0  13        5.69       17.62     62.97 o 
   0   1  13      844.37      841.42     27.37 o 
   1   1  13     1089.13     1163.18     23.96 o 
   2   1  13      464.29      495.84     15.20 o 
   3   1  13      390.38      375.95     15.60 o 
   4   1  13      388.57      421.10     13.38 o 
   5   1  13      120.26      119.99     10.07 o 
   6   1  13     1886.56     1820.99     37.11 o 
   7   1  13       11.07        6.63     10.19 o 
   8   1  13      996.97      984.08     32.17 o 
   9   1  13      204.93      195.59     16.17 o 
  10   1  13     1456.32     1539.37     42.35 o 
  11   1  13       11.03       -5.54     39.08 o 
  12   1  13      315.51      311.35     51.13 o 
  15   1  13       35.04       14.81     38.47 o 
  16   1  13       65.23       44.34     86.46 o 
   1   2  13      341.98      356.19     14.59 o 
   2   2  13     1677.85     1817.59     32.40 o 
   3   2  13     1151.58     1192.47     28.19 o 
   4   2  13      563.51      551.22     14.86 o 
   5   2  13      727.10      732.78     17.34 o 
   6   2  13     1807.33     1861.14     35.31 o 
   7   2  13       18.01       13.97     12.38 o 
   8   2  13     3890.41     4343.96     97.02 o 
   9   2  13      333.99      353.96     22.78 o 
  10   2  13      740.54      732.95     33.00 o 
  11   2  13       14.76       36.04     50.62 o 
  12   2  13       70.47       44.08     29.82 o 
  13   2  13      102.33      118.68     54.37 o 
  14   2  13       34.16       20.65     55.68 o 
  15   2  13       52.34      -14.32     46.47 o 
   0   3  13      209.89      195.47     16.72 o 
   1   3  13      474.94      470.43     16.97 o 
   2   3  13        7.89        3.00     10.30 o 
   3   3  13      322.36      333.03     13.22 o 
   4   3  13        7.50        7.42      9.65 o 
   5   3  13       75.18       91.58     12.66 o 
   6   3  13     1619.26     1701.91     36.78 o 
   7   3  13      272.64      281.37     19.23 o 
   8   3  13      388.08      391.86     19.43 o 
   9   3  13      444.21      452.41     28.62 o 
  10   3  13       87.47       57.65     37.16 o 
  11   3  13       33.91       15.93     27.56 o 
  12   3  13      564.04      533.41     55.82 o 
  13   3  13       95.59       41.31     69.25 o 
  15   3  13      252.29      289.84     57.61 o 
   1   4  13     1528.64     1516.31     29.86 o 
   2   4  13       83.44       85.37      9.83 o 
   3   4  13      120.33      121.80     13.86 o 
   4   4  13     1811.10     1908.34     77.23 o 
   5   4  13      104.50       79.36     16.30 o 
   6   4  13      111.61      121.67     12.91 o 
   7   4  13      889.70      912.07     30.53 o 
   8   4  13      295.46      284.98     20.57 o 
   9   4  13      113.74       97.79     66.62 o 
  10   4  13      290.25      244.18     37.63 o 
  11   4  13       36.86       46.45     15.28 o 
  12   4  13      275.70      237.02     52.02 o 
  13   4  13      114.15       98.91     51.42 o 
  14   4  13      183.27      217.50     65.50 o 
   0   5  13       17.50       18.87     14.51 o 
   1   5  13     1220.77     1220.94     28.48 o 
   2   5  13     1504.25     1508.30     34.04 o 
   3   5  13      375.38      398.11     21.14 o 
   4   5  13      199.21      212.81     16.05 o 
   5   5  13      481.59      414.55     23.74 o 
   6   5  13     1483.53     1446.14     46.78 o 
   7   5  13      440.90      452.53     27.81 o 
   8   5  13      703.72      697.84     38.02 o 
   9   5  13       64.60       70.85     29.38 o 
  10   5  13      592.27      699.47     80.18 o 
  11   5  13        3.95      -66.82     66.82 o 
  12   5  13      203.30      129.82     43.80 o 
  13   5  13      150.67      206.37     54.17 o 
   1   6  13      240.57      226.15     16.00 o 
   2   6  13      109.73      114.30     14.00 o 
   3   6  13      134.98      135.48     13.77 o 
   4   6  13     1144.39     1175.67     56.12 o 
   5   6  13      136.92      123.39     24.23 o 
   6   6  13       63.31       67.77     21.58 o 
   7   6  13        9.79        9.60     32.24 o 
   8   6  13      247.85      266.15     26.13 o 
   9   6  13       31.21       20.23     17.19 o 
  10   6  13      610.01      576.78     60.65 o 
  11   6  13       56.95       30.11     33.62 o 
  12   6  13      200.53      164.56     63.58 o 
   0   7  13      267.41      194.37     36.15 o 
   1   7  13      105.52       42.85     22.18 o 
   2   7  13      195.03      157.75     24.27 o 
   3   7  13      361.79      305.87     27.19 o 
   4   7  13       15.27       20.06     24.66 o 
   5   7  13      291.54      298.35     33.73 o 
   6   7  13      230.39      267.01     32.63 o 
   7   7  13      249.41      264.00     39.17 o 
   8   7  13      144.95      139.68     55.31 o 
   9   7  13      186.34      118.93     49.50 o 
  10   7  13       78.03       59.14     40.65 o 
  11   7  13       71.42       97.64     45.08 o 
   1   8  13      109.54      115.80     39.80 o 
   2   8  13       43.56       18.19     28.53 o 
   3   8  13      207.83      187.56     33.15 o 
   4   8  13      185.68      233.64     35.97 o 
   5   8  13       27.92       45.22     33.44 o 
   6   8  13      116.47      147.12     31.83 o 
   7   8  13        5.16       42.09     26.43 o 
   8   8  13      575.11      493.92     55.67 o 
   9   8  13       50.70       50.63     47.32 o 
   0   9  13      200.89      347.28     81.81 o 
   1   9  13      277.58      329.47     75.13 o 
   2   9  13       56.72       60.54     31.47 o 
   3   9  13       15.90        5.54     39.86 o 
   4   9  13       44.28       44.11     28.47 o 
   5   9  13        7.37      -21.36     35.38 o 
   0   0  14     1421.28     2008.48     95.51 o 
   2   0  14       48.26       81.96     13.81 o 
   4   0  14    16845.82    18871.80    303.40 o 
   6   0  14     2095.66     2275.22     66.73 o 
   8   0  14     1616.27     1639.11     71.94 o 
  10   0  14     1442.62     1612.01     69.98 o 
  12   0  14      128.83      166.25     42.73 o 
  16   0  14      161.53      113.40     99.63 o 
   1   1  14      320.00      325.87     14.22 o 
   2   1  14     1644.86     1682.24     31.48 o 
   3   1  14      132.60      128.87     16.20 o 
   4   1  14      881.47      898.19     20.34 o 
   5   1  14      318.36      341.25     15.22 o 
   6   1  14      868.37      883.68     28.88 o 
   7   1  14      268.36      292.40     24.61 o 
   8   1  14      468.18      441.01     25.35 o 
   9   1  14       49.97       28.98     15.03 o 
  10   1  14      132.99      144.31     22.46 o 
  11   1  14      145.11      136.15     24.30 o 
  12   1  14       55.40       67.58     25.72 o 
  13   1  14       52.27       80.79     45.96 o 
   0   2  14     3215.63     3054.26     68.76 o 
   1   2  14      306.59      330.54     15.37 o 
   2   2  14      620.38      548.14     19.24 o 
   3   2  14      118.12      142.01     11.65 o 
   4   2  14       46.02       49.73      9.61 o 
   5   2  14       97.72       93.77     12.05 o 
   6   2  14       97.25      109.48     13.56 o 
   7   2  14      249.48      244.13     15.03 o 
   8   2  14     1920.82     2008.43     48.94 o 
   9   2  14      660.63      689.97     33.91 o 
  10   2  14      129.13      142.23     25.09 o 
  11   2  14      389.32      387.74     47.17 o 
  12   2  14      112.02      103.39     37.35 o 
  13   2  14      316.14      270.13     42.60 o 
  14   2  14      710.34      794.40     89.53 o 
  15   2  14      275.90      216.68     67.84 o 
   1   3  14      479.36      498.49     19.12 o 
   2   3  14     2977.10     3012.66     48.43 o 
   3   3  14       88.41       78.18     11.81 o 
   4   3  14      316.72      309.28     18.67 o 
   5   3  14      389.83      398.59     18.84 o 
   6   3  14        5.60       16.82     12.18 o 
   7   3  14       21.90       13.54     12.05 o 
   8   3  14      475.45      464.78     28.06 o 
   9   3  14       49.44       45.28     27.44 o 
  10   3  14      114.70      104.29     33.71 o 
  11   3  14      158.21      209.43     45.71 o 
  12   3  14      239.74      174.92     35.46 o 
  13   3  14       24.94       25.01     49.71 o 
  14   3  14      172.23      294.43     82.82 o 
  15   3  14       24.04       18.70     43.06 o 
   0   4  14     2750.55     2724.60     60.09 o 
   1   4  14      536.44      510.27     20.23 o 
   2   4  14      687.13      700.61     21.45 o 
   3   4  14      219.69      210.76     31.96 o 
   4   4  14     2041.62     2113.44     50.25 o 
   5   4  14      368.16      355.03     20.19 o 
   6   4  14      120.44      127.03     15.75 o 
   7   4  14      512.59      513.55     22.78 o 
   8   4  14      634.80      553.88     49.53 o 
   9   4  14       91.63       79.61     29.30 o 
  10   4  14       69.70       76.43     36.04 o 
  11   4  14       60.47       17.17     44.17 o 
  12   4  14      136.95       94.85     37.25 o 
  13   4  14       56.66       53.42     45.24 o 
  14   4  14      196.63      188.62     96.29 o 
   1   5  14      915.52      870.84     30.05 o 
   2   5  14      800.10      812.88     28.61 o 
   3   5  14      147.97      160.89     14.72 o 
   4   5  14       19.81       20.29     12.68 o 
   5   5  14      163.30      166.53     16.55 o 
   6   5  14      383.45      400.92     30.41 o 
   7   5  14       30.90        0.06     20.78 o 
   8   5  14      142.36      179.46     46.07 o 
   9   5  14       29.35       47.02     36.74 o 
  10   5  14      220.05      272.96     37.95 o 
  11   5  14       60.78       90.44     45.07 o 
  12   5  14      239.96      275.40     52.96 o 
  13   5  14       90.33      115.60     54.31 o 
   0   6  14      340.07      270.58     28.54 o 
   1   6  14       44.23       22.52     20.84 o 
   2   6  14     2339.91     2228.06     55.12 o 
   3   6  14      835.62      786.07     33.55 o 
   4   6  14      359.94      403.39     41.94 o 
   5   6  14       55.15       55.13     23.15 o 
   6   6  14       26.47       11.28     16.55 o 
   7   6  14        2.53      -10.20     21.29 o 
   8   6  14       56.24       52.11     20.13 o 
   9   6  14      182.19      196.13     58.69 o 
  10   6  14       10.88       55.91     44.31 o 
  11   6  14      196.75      195.39     54.58 o 
  12   6  14       43.82       46.83     37.04 o 
   1   7  14       49.99       45.98     25.46 o 
   2   7  14      418.20      470.20     34.23 o 
   3   7  14      100.49       60.31     22.51 o 
   4   7  14      195.92      198.37     34.24 o 
   5   7  14      151.14      153.18     27.14 o 
   6   7  14      254.51      221.73     33.79 o 
   7   7  14       54.63       27.27     23.32 o 
   8   7  14       43.35       17.95     22.71 o 
   9   7  14       89.76       18.48     46.30 o 
  10   7  14      134.05       98.14     48.98 o 
   0   8  14      582.33      569.41     58.00 o 
   1   8  14       16.48       26.07     29.29 o 
   2   8  14        1.99      -23.63     23.63 o 
   3   8  14       63.69       77.96     34.03 o 
   4   8  14       93.99      101.86     50.97 o 
   5   8  14       13.01       48.85     46.67 o 
   6   8  14      105.95       89.41     36.68 o 
   7   8  14      180.88      136.37     34.18 o 
   8   8  14       14.95       19.93     37.97 o 
   1   9  14       40.91       85.89     40.89 o 
   2   9  14      101.02       86.38     35.60 o 
   3   9  14       72.99       64.74     35.25 o 
   4   9  14       46.58       69.35     31.06 o 
   5   9  14      190.94      209.73     42.35 o 
   2   0  15     6342.32     6893.20    130.43 o 
   4   0  15     1495.10     1558.93     45.13 o 
   6   0  15       89.82      114.82     23.12 o 
   8   0  15      848.94      940.45     78.61 o 
  10   0  15     1092.71     1240.76     60.22 o 
  12   0  15      489.70      512.00     66.84 o 
   0   1  15     3207.73     3530.98     77.29 o 
   1   1  15      241.56      266.78     13.75 o 
   2   1  15      196.89      238.54     13.33 o 
   3   1  15      316.39      331.84     15.07 o 
   4   1  15      551.73      563.10     20.46 o 
   5   1  15     1299.40     1425.15     36.26 o 
   6   1  15      351.56      360.06     26.21 o 
   7   1  15      283.30      318.90     27.08 o 
   8   1  15      648.55      601.31     35.65 o 
   9   1  15      899.57      953.11     54.75 o 
  10   1  15     1693.84     1761.55     65.03 o 
  11   1  15      203.25      199.71     38.19 o 
  12   1  15      259.37      349.52     66.42 o 
   1   2  15        9.88       13.75     10.39 o 
   2   2  15     1440.29     1394.08     31.97 o 
   3   2  15       80.73       60.76     12.11 o 
   4   2  15      873.57      859.75     33.34 o 
   5   2  15       25.56       25.07     15.08 o 
   6   2  15     1921.56     1840.73     41.87 o 
   7   2  15       49.87       43.94     16.49 o 
   8   2  15      511.70      482.67     26.56 o 
   9   2  15      691.09      680.30     34.97 o 
  10   2  15      360.58      380.35     30.16 o 
  11   2  15      155.52      188.23     35.08 o 
  12   2  15      474.89      517.26     52.57 o 
  13   2  15      114.07       72.47     35.26 o 
  14   2  15      352.41      334.35     63.79 o 
  15   2  15       11.35        2.23     47.18 o 
   0   3  15     4094.08     4378.26    114.01 o 
   1   3  15      719.55      686.28     23.35 o 
   2   3  15      748.51      698.52     25.02 o 
   3   3  15       82.67       63.69     13.16 o 
   4   3  15      105.04       99.43     15.93 o 
   5   3  15      445.38      437.28     22.19 o 
   6   3  15      492.24      480.13     24.39 o 
   7   3  15      959.57      977.12     33.84 o 
   8   3  15      138.22      141.88     24.60 o 
   9   3  15       36.51       35.77     35.14 o 
  10   3  15      629.20      631.18     55.39 o 
  11   3  15      205.22      141.43     38.19 o 
  12   3  15      535.01      521.37     55.62 o 
  13   3  15       22.19      -45.44     45.44 o 
  14   3  15      222.97      292.81     77.35 o 
   1   4  15     1253.47     1233.43     28.53 o 
   2   4  15     1232.87     1248.15     40.31 o 
   3   4  15     1077.64     1054.41     38.72 o 
   4   4  15     1093.46     1059.53     35.03 o 
   5   4  15       33.90       19.44     17.71 o 
   6   4  15      117.21      127.05     20.76 o 
   7   4  15      348.56      328.59     27.37 o 
   8   4  15      737.33      785.80    145.85 o 
   9   4  15      365.87      343.87     50.56 o 
  10   4  15      625.92      651.39     56.83 o 
  11   4  15       53.32       77.19     41.50 o 
  12   4  15       65.94      -18.71     37.21 o 
  13   4  15       46.00       43.91     51.76 o 
   0   5  15      706.81      651.79     27.62 o 
   1   5  15      417.66      424.34     21.53 o 
   2   5  15      722.61      695.48     29.13 o 
   3   5  15      544.12      548.28     23.93 o 
   4   5  15        3.52        7.80     13.04 o 
   5   5  15      139.52      150.97     17.95 o 
   6   5  15      840.28      929.28     36.77 o 
   7   5  15       15.93       49.28     21.37 o 
   8   5  15      152.33      171.03     27.87 o 
   9   5  15       56.98       69.90     19.74 o 
  10   5  15       87.84      117.07     23.92 o 
  11   5  15       57.18       76.41     46.06 o 
  12   5  15       67.53       44.71     55.68 o 
  13   5  15       89.36       30.09     53.91 o 
   1   6  15      557.47      493.51     26.91 o 
   2   6  15      221.90      218.82     21.13 o 
   3   6  15       84.77       85.36     20.92 o 
   4   6  15      231.04      194.57     43.31 o 
   5   6  15      121.03      113.75     55.79 o 
   6   6  15       24.27       41.32     33.22 o 
   7   6  15       45.42       56.59     28.17 o 
   8   6  15      946.38     1063.50     59.51 o 
   9   6  15      194.62      232.84     28.66 o 
  10   6  15      130.36      155.67     49.02 o 
  11   6  15       40.49      -29.99     57.97 o 
  12   6  15       57.91       90.12     45.27 o 
   0   7  15      344.57      298.75     43.62 o 
   1   7  15      163.34      103.61     26.57 o 
   2   7  15      293.08      263.19     33.84 o 
   3   7  15       33.28       77.70     27.07 o 
   4   7  15      344.13      350.83     39.07 o 
   5   7  15       43.66       81.01     29.89 o 
   6   7  15      123.78      137.04     30.32 o 
   7   7  15       40.34       -0.01     26.59 o 
   8   7  15       12.54       20.36     23.61 o 
   9   7  15      109.15       65.55     53.23 o 
  10   7  15      150.84      255.24    108.03 o 
   1   8  15      273.08      275.36     37.76 o 
   2   8  15       29.75      -15.02     53.92 o 
   3   8  15       76.42       68.60     26.87 o 
   4   8  15      101.57       77.03     45.73 o 
   5   8  15        7.90      -16.55     31.69 o 
   6   8  15       49.61       27.38     33.51 o 
   7   8  15       49.06       74.25     41.60 o 
   8   8  15      232.40      213.78     49.32 o 
   0   9  15       14.63       14.58     64.59 o 
   1   9  15       43.22       92.85     65.60 o 
   2   9  15       76.42       40.63     44.81 o 
   3   9  15      140.17      109.57     53.35 o 
   4   9  15       10.51       11.63     29.59 o 
   0   0  16     2133.48     2477.25     90.89 o 
   2   0  16     7008.24     8098.21    157.22 o 
   4   0  16     1385.94     1248.16     59.68 o 
   6   0  16      128.18      102.67     40.09 o 
   8   0  16      398.65      392.71     50.43 o 
  10   0  16     1405.12     1463.74     99.50 o 
   1   1  16      257.24      239.79     13.57 o 
   2   1  16      589.29      536.41     19.52 o 
   3   1  16     1209.85     1349.06     32.40 o 
   4   1  16      453.63      452.40     26.46 o 
   5   1  16      183.49      194.10     24.74 o 
   6   1  16      539.45      549.97     32.15 o 
   7   1  16       70.82       70.60     21.69 o 
   8   1  16     2976.88     3302.17     95.04 o 
   9   1  16      208.66      194.77     29.60 o 
  10   1  16      328.19      316.27     50.22 o 
  12   1  16      141.36      156.12     45.56 o 
   0   2  16     1281.28     1258.18     44.74 o 
   1   2  16      114.72      107.92     14.37 o 
   2   2  16      235.88      258.51     16.81 o 
   3   2  16      100.83       89.64     17.98 o 
   4   2  16     2296.62     2364.51     62.90 o 
   5   2  16        0.47      -20.45     20.45 o 
   6   2  16     4003.49     4250.36    114.35 o 
   7   2  16      271.06      249.51     21.69 o 
   8   2  16      969.49      984.51     43.81 o 
   9   2  16      154.13      163.56     37.78 o 
  10   2  16      148.09      133.24     47.38 o 
  11   2  16       55.84       44.31     33.96 o 
  12   2  16       57.78       68.97     42.17 o 
  13   2  16       47.70       25.51     47.58 o 
  14   2  16       46.81       52.24     47.79 o 
  15   2  16       26.71      -22.68     49.61 o 
   1   3  16      428.39      387.10     19.27 o 
   2   3  16     1907.32     1944.57     61.44 o 
   3   3  16       77.02       79.84     17.33 o 
   4   3  16      527.88      521.35     29.56 o 
   5   3  16      305.14      297.26     20.03 o 
   6   3  16      225.13      246.37     26.33 o 
   7   3  16      219.82      223.99     31.42 o 
   8   3  16      909.17      859.31     56.44 o 
   9   3  16      324.46      298.79     40.82 o 
  10   3  16      168.88      146.02     37.04 o 
  11   3  16      114.66       68.60     35.94 o 
  12   3  16       23.35        2.43     45.56 o 
  13   3  16       15.35        6.38     33.13 o 
  14   3  16      240.63      251.30     82.82 o 
   0   4  16     8956.68     9482.67    194.27 o 
   1   4  16     2488.12     2631.39     65.72 o 
   2   4  16     1151.98     1191.14     57.59 o 
   3   4  16      417.70      434.94     22.47 o 
   4   4  16      506.08      545.73     33.14 o 
   5   4  16      894.28      886.23     34.00 o 
   6   4  16      426.60      428.71     39.00 o 
   7   4  16       37.20       47.78     31.20 o 
   8   4  16      745.57      774.58     60.06 o 
   9   4  16      127.14      122.10     50.02 o 
  10   4  16       88.43      174.45     41.22 o 
  11   4  16       47.58       31.20     57.71 o 
  12   4  16      380.27      299.93     92.14 o 
  13   4  16      115.20      120.90     49.09 o 
   1   5  16      764.10      709.33     39.39 o 
   2   5  16      117.36      125.81     17.52 o 
   3   5  16       12.19       15.64     13.25 o 
   4   5  16     1650.23     1582.49    118.17 o 
   5   5  16      285.12      271.59     24.93 o 
   6   5  16      275.56      225.22     29.30 o 
   7   5  16      111.77      123.62     25.27 o 
   8   5  16       23.53       31.96     22.87 o 
   9   5  16      101.97      164.59     42.64 o 
  10   5  16      316.40      374.08     80.60 o 
  11   5  16       61.54      -12.53     58.54 o 
  12   5  16       85.66        1.78     42.42 o 
  13   5  16       24.98      -49.06     63.29 o 
   0   6  16      142.43      143.97     45.97 o 
   1   6  16      241.56      216.91     32.22 o 
   2   6  16       96.53       69.05     26.24 o 
   3   6  16       80.23       47.59     32.80 o 
   4   6  16      168.69      174.35     41.51 o 
   5   6  16       45.43       15.45     24.62 o 
   6   6  16      492.80      558.55     58.57 o 
   7   6  16      439.96      452.32     56.51 o 
   8   6  16      180.71      203.78     30.91 o 
   9   6  16       91.42       81.77     26.95 o 
  10   6  16       59.46       50.71     82.51 o 
  11   6  16       28.85       47.85     63.89 o 
   1   7  16      128.63      103.06     27.15 o 
   2   7  16      228.57      239.61     30.16 o 
   3   7  16       73.03       49.33     33.14 o 
   4   7  16      249.74      284.38     51.49 o 
   5   7  16       62.46       94.36     33.59 o 
   6   7  16      175.15      182.76     44.43 o 
   7   7  16       12.50       21.84     43.57 o 
   8   7  16       32.46       25.97     32.75 o 
   9   7  16       76.51      161.85     66.48 o 
  10   7  16        6.27       25.90     68.50 o 
   0   8  16      151.93      108.93     40.38 o 
   1   8  16       80.29       69.81     27.94 o 
   2   8  16       37.95       41.87     39.31 o 
   3   8  16       32.72       56.85     32.76 o 
   4   8  16       97.66       78.69     36.14 o 
   5   8  16      102.14       87.42     36.26 o 
   6   8  16      204.91      255.42     40.01 o 
   7   8  16       51.53       44.28     35.00 o 
   1   9  16       62.87       61.55     71.27 o 
   2   9  16       77.59       71.96     53.85 o 
   3   9  16       54.51       63.54     39.85 o 
   2   0  17     5348.47     5866.39    168.93 o 
   4   0  17      218.05      242.41     40.30 o 
   6   0  17      379.02      403.85     56.51 o 
   8   0  17     1667.98     1650.16    112.50 o 
   0   1  17     3495.68     3612.27     86.04 o 
   1   1  17       78.87       74.40     13.98 o 
   2   1  17      122.57      126.44     30.43 o 
   3   1  17       68.66       46.66     22.26 o 
   4   1  17     2181.85     2518.65     91.57 o 
   5   1  17       51.46       63.78     27.26 o 
   6   1  17       27.18        2.89     22.35 o 
   7   1  17      234.20      263.19     40.66 o 
   8   1  17      628.06      721.05     75.66 o 
   9   1  17      328.21      278.20     43.35 o 
  10   1  17      352.30      331.76     42.67 o 
  11   1  17       31.00       -1.50     34.96 o 
  12   1  17      114.86      136.48     59.53 o 
   1   2  17       65.53       64.00     18.74 o 
   2   2  17     1190.27     1174.94     45.17 o 
   3   2  17       59.67       20.13     35.54 o 
   4   2  17      573.75      605.26     54.89 o 
   5   2  17      136.63      159.57     49.00 o 
   6   2  17      240.12      253.82     29.56 o 
   7   2  17      198.00      229.08     35.09 o 
   8   2  17       72.03       64.10     24.96 o 
   9   2  17      566.64      550.96     49.97 o 
  10   2  17      248.66      280.15     64.60 o 
  11   2  17      355.08      401.98     50.83 o 
  12   2  17      339.26      311.47     64.80 o 
   1   3  17      367.36      369.23     35.66 o 
   2   3  17      946.31      936.68     50.03 o 
   3   3  17     1100.01     1118.64     57.05 o 
   4   3  17      750.94      731.33     64.42 o 
   5   3  17      283.10      291.66     27.89 o 
   6   3  17      487.32      533.54     33.50 o 
   7   3  17       65.51       54.31     25.37 o 
   8   3  17      549.20      514.59     46.45 o 
  10   3  17      288.12      299.72     43.99 o 
  11   3  17      681.29      738.86     61.47 o 
  12   3  17       79.03       62.28     83.32 o 
  13   3  17       10.79      -11.81     36.91 o 
  14   3  17      446.58      598.04    108.15 o 
   1   4  17      572.51      570.78     47.83 o 
   2   4  17     3874.29     4148.90    116.79 o 
   3   4  17      567.82      565.80     30.01 o 
   4   4  17      358.81      327.07     31.68 o 
   5   4  17      534.55      546.34     48.00 o 
   6   4  17      853.77      804.72     53.00 o 
   7   4  17       59.58       73.29     57.51 o 
   8   4  17      553.71      640.81     76.16 o 
   9   4  17       21.75       16.56     32.64 o 
  10   4  17       21.58       27.31     38.43 o 
  11   4  17       31.55       61.05     62.57 o 
  12   4  17      367.35      360.88     90.52 o 
  13   4  17       24.05      -35.66     49.51 o 
   0   5  17      370.98      416.19     48.40 o 
   1   5  17      287.97      257.01     25.95 o 
   2   5  17      162.51      178.21     27.62 o 
   3   5  17       60.47       44.67     20.92 o 
   4   5  17      331.86      311.85     27.68 o 
   5   5  17        4.63       -6.11     23.25 o 
   6   5  17      239.47      239.14     29.58 o 
   7   5  17      210.94      179.06     29.97 o 
   8   5  17       28.67       39.15     24.83 o 
   9   5  17       90.91      108.95     48.81 o 
  10   5  17        8.53       16.99     28.45 o 
  11   5  17       13.36       68.16     61.05 o 
  12   5  17      108.21      109.80     47.42 o 
   1   6  17      240.36      208.89     37.97 o 
   2   6  17      397.47      380.88     45.05 o 
   3   6  17       57.05       22.76     23.50 o 
   4   6  17      129.46      110.50     27.28 o 
   5   6  17      434.17      386.94     55.16 o 
   6   6  17       16.64       44.93     31.43 o 
   7   6  17      127.88      116.40     27.55 o 
   8   6  17       72.66       97.74     34.08 o 
   9   6  17      106.95       98.74     30.63 o 
  10   6  17       15.47       -1.06     53.76 o 
  11   6  17      132.91      103.93     77.15 o 
   0   7  17      285.09      300.38     48.98 o 
   1   7  17       11.23       -1.85     27.73 o 
   2   7  17       54.58       28.13     24.84 o 
   3   7  17       65.73       32.19     29.93 o 
   4   7  17      459.40      462.75     38.97 o 
   5   7  17       90.66       79.65     27.65 o 
   6   7  17      443.97      404.68     61.34 o 
   7   7  17       55.44       78.42     31.53 o 
   8   7  17       35.85       79.52     31.17 o 
   9   7  17        8.11        2.57     64.99 o 
   1   8  17       24.90       50.40     33.20 o 
   2   8  17      249.31      276.13     41.61 o 
   3   8  17      107.60      124.11     33.74 o 
   4   8  17      111.81       79.99     40.67 o 
   5   8  17       31.00       32.57     38.95 o 
   6   8  17        9.70      -20.52     33.16 o 
   7   8  17       17.88       17.65     33.67 o 
   1   9  17       44.21       18.78     35.80 o 
   2   0  18      502.85      480.06     50.64 o 
   4   0  18      201.09      173.14     38.48 o 
   6   0  18     5410.41     5595.21    260.55 o 
   8   0  18     1790.99     1986.33    122.44 o 
  10   0  18       57.01       31.99     51.03 o 
   1   1  18      140.31      103.88     36.85 o 
   2   1  18       17.18       23.69     43.94 o 
   3   1  18      250.14      253.95     42.33 o 
   4   1  18      833.97      833.48     70.20 o 
   5   1  18        0.82       15.59     26.21 o 
   6   1  18     1236.97     1355.12     97.68 o 
   7   1  18      221.40      197.24     41.31 o 
   8   1  18     2812.38     3016.49    109.22 o 
   9   1  18      141.84      129.19     57.31 o 
  10   1  18      266.72      234.56     42.86 o 
  11   1  18       98.83       81.60     62.37 o 
  12   1  18      253.84      165.45     73.31 o 
   0   2  18      729.28      719.80     71.11 o 
   1   2  18      146.54       99.83     38.07 o 
   2   2  18     4141.63     4454.65    195.80 o 
   3   2  18      192.41      247.26     50.42 o 
   4   2  18       73.53       48.60     45.36 o 
   5   2  18      116.00      118.46     38.88 o 
   6   2  18      357.74      351.52     38.53 o 
   7   2  18       75.44       69.14     28.06 o 
   8   2  18      504.61      449.03     62.99 o 
  10   2  18     1158.40     1111.72     94.42 o 
  11   2  18      108.27       67.63     65.00 o 
  12   2  18       72.76      119.67     53.86 o 
   1   3  18      399.02      480.21     56.30 o 
   2   3  18      209.64      217.90     41.92 o 
   3   3  18     1491.63     1583.60     99.11 o 
   4   3  18     1328.98     1315.78     62.68 o 
   5   3  18      313.09      287.94     34.83 o 
   6   3  18      965.69     1049.62     47.96 o 
   7   3  18      464.20      398.52     45.98 o 
   8   3  18      587.94      552.50     46.13 o 
   9   3  18       25.23       85.62     34.99 o 
  11   3  18      168.56       75.33     74.32 o 
  12   3  18       20.72      -40.99     52.17 o 
  13   3  18       14.36       26.48     66.62 o 
   1   4  18     1022.50     1085.20     60.99 o 
   2   4  18      453.46      290.84     51.04 o 
   3   4  18     1329.48     1250.10     65.04 o 
   4   4  18     2333.42     2380.31    103.01 o 
   5   4  18       98.20       53.70     33.18 o 
   6   4  18     1440.43     1499.50    180.87 o 
   7   4  18      186.82      168.39     38.92 o 
   8   4  18      455.53      440.30     82.63 o 
   9   4  18      248.52      198.25     42.98 o 
  10   4  18       65.70       58.00     41.17 o 
  11   4  18        3.15       14.44     39.73 o 
  12   4  18      295.99      409.15     61.38 o 
  13   4  18       23.46       28.92     47.28 o 
   1   5  18     1287.94     1336.87     65.11 o 
   2   5  18       55.92       43.10     25.82 o 
   3   5  18       56.63       35.39     36.23 o 
   4   5  18     1163.20     1149.55     54.05 o 
   5   5  18       40.15       14.81     24.41 o 
   6   5  18       63.40       82.43     37.19 o 
   7   5  18      113.59       61.87     27.24 o 
   8   5  18      309.71      267.67     45.06 o 
   9   5  18       39.06       55.49     26.66 o 
  10   5  18      105.80      106.64     27.74 o 
  11   5  18       37.15       -7.69     46.58 o 
  12   5  18       41.61       -6.63     47.68 o 
   0   6  18       81.61       71.27     49.41 o 
   1   6  18      135.98      162.50     37.35 o 
   2   6  18      198.85      224.06     40.74 o 
   3   6  18      165.96      178.65     34.13 o 
   4   6  18       25.06        9.01     24.43 o 
   5   6  18      128.50      152.73     33.90 o 
   6   6  18      281.57      255.25     48.68 o 
   7   6  18       65.75       58.77     38.18 o 
   8   6  18       93.37       81.21     29.20 o 
   9   6  18       11.71      -39.89     58.31 o 
  10   6  18      141.84      150.45     68.64 o 
   1   7  18       43.03       37.49     40.19 o 
   2   7  18       40.27        8.23     29.79 o 
   3   7  18       23.39      -28.73     30.33 o 
   4   7  18      220.13      243.74     36.19 o 
   5   7  18      162.75      173.11     33.34 o 
   6   7  18       30.86       14.91     31.54 o 
   7   7  18        6.35       35.40     27.64 o 
   8   7  18      147.53      281.97     43.97 o 
   9   7  18        1.85       29.36     93.34 o 
   0   8  18      125.91       98.81     50.22 o 
   1   8  18       55.64       64.85     35.60 o 
   2   8  18       15.25       79.27     31.97 o 
   3   8  18       50.98       20.69     35.74 o 
   4   8  18       55.56       18.55     33.42 o 
   5   8  18       96.97       92.09     44.09 o 
   6   8  18      366.77      380.30     44.39 o 
   4   0  19       76.93      100.23     42.52 o 
   6   0  19      140.56      123.12     52.65 o 
   8   0  19       35.32       34.22     38.07 o 
  10   0  19        4.41      -31.18     33.61 o 
   2   1  19       76.16       33.21     31.99 o 
   3   1  19       52.53        5.87     41.71 o 
   4   1  19      571.60      634.82     64.41 o 
   5   1  19       42.03       33.81     50.01 o 
   7   1  19      292.72      235.32     55.89 o 
   8   1  19      100.05       81.81     47.69 o 
   9   1  19      600.66      605.42     78.99 o 
  10   1  19      144.46      180.70     44.59 o 
  11   1  19       43.63      -11.54     56.09 o 
  12   1  19      491.52      543.79     81.01 o 
   1   2  19       73.47      127.57     49.00 o 
   2   2  19     4155.35     4634.66    195.98 o 
   3   2  19        3.40       48.59     47.58 o 
   5   2  19      389.38      388.86     51.24 o 
   6   2  19       92.07       84.32     34.93 o 
   7   2  19       92.02       98.41     52.24 o 
   8   2  19       12.46       29.76     36.24 o 
   9   2  19        1.99       -9.52     56.29 o 
  10   2  19       79.36       75.12     48.39 o 
  11   2  19       16.41       21.06     63.38 o 
  12   2  19      179.45      106.71     58.12 o 
   3   3  19     3481.88     3772.70    168.65 o 
   4   3  19      180.00      180.57     32.48 o 
   5   3  19      258.20      244.41     66.93 o 
   6   3  19      440.36      464.81     51.24 o 
   7   3  19     2430.57     2506.48    153.70 o 
   8   3  19       39.98        5.93     27.38 o 
   9   3  19       77.06       73.17     38.67 o 
  10   3  19      413.27      390.87     72.50 o 
  11   3  19       89.52       -5.33     73.91 o 
  12   3  19      195.41      209.34     58.17 o 
  13   3  19      252.64      266.59     49.38 o 
   1   4  19      299.97      231.07     44.55 o 
   2   4  19     1064.41     1067.93     58.53 o 
   3   4  19       58.35       68.47     32.34 o 
   4   4  19      621.78      629.77     49.39 o 
   5   4  19      673.39      657.46     85.99 o 
   6   4  19       44.33       84.23     46.17 o 
   7   4  19      207.29      174.26     44.33 o 
   8   4  19       37.07      139.31     65.81 o 
   9   4  19       50.22      102.25     54.06 o 
  10   4  19      244.06      198.20     46.38 o 
  11   4  19       65.85      105.55     48.06 o 
  12   4  19      248.99      343.66     68.85 o 
   0   5  19      267.73      254.35     45.36 o 
   1   5  19      335.40      262.87     37.78 o 
   2   5  19     1075.00     1103.15     60.92 o 
   3   5  19      450.55      454.57     36.17 o 
   4   5  19     1787.99     1868.66     87.74 o 
   5   5  19      463.72      430.48     38.90 o 
   6   5  19       78.19       35.44     36.63 o 
   7   5  19       10.27        7.59     24.35 o 
   8   5  19      172.78      176.74     32.94 o 
   9   5  19       69.08       -5.71     37.67 o 
  10   5  19       13.71       49.40     28.66 o 
  11   5  19      283.34      242.19     61.59 o 
   1   6  19       10.48        2.19     35.64 o 
   2   6  19      350.33      394.89     35.15 o 
   3   6  19      165.31      137.64     52.09 o 
   4   6  19      119.53      126.60     28.95 o 
   5   6  19       75.36       37.05     36.65 o 
   6   6  19      184.38      184.17     34.91 o 
   7   6  19       23.23       24.64     27.29 o 
   8   6  19       16.95       12.31     29.31 o 
   9   6  19       21.44      -28.75     65.20 o 
  10   6  19       98.21       69.66     74.51 o 
   0   7  19      252.45      352.56     60.55 o 
   1   7  19       97.66      119.48     36.06 o 
   2   7  19       62.76       71.74     31.17 o 
   3   7  19      133.63      128.35     34.90 o 
   4   7  19       29.70       20.14     28.96 o 
   5   7  19       50.73       59.03     32.72 o 
   6   7  19       37.63       73.39     35.94 o 
   7   7  19       36.13       -1.21     30.94 o 
   8   7  19       16.66      -24.43     36.33 o 
   1   8  19       18.29        7.12     41.13 o 
   2   8  19      218.62      267.74     47.47 o 
   3   8  19       12.24       27.69     40.34 o 
   4   8  19       77.72       47.76     41.92 o 
   5   8  19       47.60       -3.38     46.57 o 
  10   0  20      555.63      483.87     74.13 o 
   5   1  20       68.43       69.86     41.71 o 
   6   1  20      562.20      704.67     75.75 o 
   7   1  20       83.13       75.93     57.91 o 
   8   1  20      928.37      988.84     78.60 o 
   9   1  20      119.51       78.57     53.66 o 
  10   1  20      191.14      168.07     69.25 o 
  11   1  20       25.13      -41.51     62.57 o 
   3   2  20      279.57      283.93     60.75 o 
   4   2  20      421.08      373.47     52.86 o 
   5   2  20      132.24       54.47     58.32 o 
   6   2  20     1891.44     1945.89    129.13 o 
   7   2  20       53.87       27.94     32.60 o 
   8   2  20      163.15      160.78     50.42 o 
   9   2  20       47.17      -19.84     60.14 o 
  10   2  20      496.78      469.47     70.48 o 
  11   2  20       29.07       40.09     69.25 o 
  12   2  20       34.15        9.72     49.81 o 
   3   3  20     2024.82     2138.55    126.72 o 
   4   3  20     1235.78     1173.75     64.19 o 
   5   3  20      107.28      149.64     57.10 o 
   6   3  20      941.30      949.95     95.83 o 
   7   3  20      413.76      385.81     74.93 o 
   8   3  20      583.75      575.22     90.74 o 
  10   3  20      175.98       91.93     80.19 o 
  11   3  20       55.40      143.96     76.34 o 
  12   3  20       43.23      -69.45     84.64 o 
   3   4  20      347.07      352.03     44.81 o 
   4   4  20      730.09      678.60     55.22 o 
   5   4  20       27.52       33.21     46.37 o 
   6   4  20      311.48      288.18     75.54 o 
   7   4  20      150.46      136.37     40.47 o 
   8   4  20     1180.71     1258.72     80.06 o 
   9   4  20      105.97       75.33     52.24 o 
  10   4  20      206.90      234.35     48.40 o 
  11   4  20       16.06       28.06     54.97 o 
  12   4  20      143.41       30.98     94.56 o 
   1   5  20       43.97       43.05     29.31 o 
   2   5  20       17.10      -10.64     35.58 o 
   3   5  20       22.32       30.63     29.84 o 
   4   5  20      243.35      244.11     29.91 o 
   5   5  20      110.85      111.53     27.78 o 
   6   5  20       73.83       71.24     37.79 o 
   7   5  20       85.18      122.84     34.49 o 
   8   5  20      550.49      582.65     51.74 o 
   9   5  20       15.14       22.45     33.83 o 
  10   5  20      178.51      110.76     32.75 o 
  11   5  20       22.27       -7.87     56.25 o 
   0   6  20      102.93       21.06     54.47 o 
   1   6  20      187.12      144.25     34.91 o 
   2   6  20      161.80      173.86     35.85 o 
   3   6  20       82.99       74.86     36.68 o 
   4   6  20      138.49      107.70     38.11 o 
   5   6  20       39.19        1.71     34.02 o 
   6   6  20      301.39      267.21     39.29 o 
   7   6  20       72.33       49.86     49.04 o 
   8   6  20      129.80      126.46     35.79 o 
   9   6  20       16.09       23.09     57.40 o 
   1   7  20      251.28      224.29     46.39 o 
   2   7  20       32.41       16.96     30.76 o 
   3   7  20       70.24       39.95     32.07 o 
   4   7  20      184.33      179.69     31.22 o 
   5   7  20       91.04       31.32     41.22 o 
   6   7  20       60.06       22.82     33.98 o 
   7   7  20       49.98       71.95     45.53 o 
   0   8  20       52.19       72.08     57.50 o 
   1   8  20       68.95       77.39     50.20 o 
   2   8  20      223.64      148.35     41.40 o 
   3   8  20       34.75       25.69     31.30 o 
   4   8  20       96.35       73.64     45.22 o 
  10   0  21      195.93      103.27     69.05 o 
   8   1  21      259.27      233.29     67.43 o 
   9   1  21      113.49       59.53     42.52 o 
  10   1  21      152.65      156.93     62.57 o 
  11   1  21       79.41      151.26     74.31 o 
   5   2  21       75.06       66.21     53.66 o 
   6   2  21      140.13      123.72     47.99 o 
   8   2  21      631.52      711.15     89.73 o 
   9   2  21       74.00       52.24     51.23 o 
  10   2  21      652.01      663.14     85.47 o 
  11   2  21       85.25       16.60     70.06 o 
  12   2  21      158.64      202.49     67.23 o 
   4   3  21     1435.35     1368.74    108.62 o 
   5   3  21     1104.53     1150.86     67.98 o 
   6   3  21      570.71      566.72     84.26 o 
   7   3  21     1148.30     1049.31    102.32 o 
   8   3  21      257.42      163.42     76.95 o 
   9   3  21      234.60       77.36     68.45 o 
  10   3  21       39.11       92.94     77.14 o 
  11   3  21      618.90      593.85    102.89 o 
  12   3  21       41.55       57.71     79.37 o 
   2   4  21      312.49      290.00     63.39 o 
   3   4  21       88.03       92.13     53.46 o 
   4   4  21      826.74      778.50     83.06 o 
   6   4  21       29.59      159.55     70.67 o 
   7   4  21      139.88      162.20     49.81 o 
   8   4  21       30.88       68.64     68.84 o 
  10   4  21      292.28      374.17     50.68 o 
  11   4  21       74.89       29.81     46.91 o 
  12   4  21       95.15      101.65    101.24 o 
   0   5  21     3781.98     3821.57    181.61 o 
   1   5  21      314.12      284.73     50.63 o 
   2   5  21      234.05      277.19     41.75 o 
   3   5  21       31.06       28.68     29.59 o 
   4   5  21       24.87        5.67     49.20 o 
   5   5  21      124.73      150.20     74.42 o 
   6   5  21       92.74       75.15    117.64 o 
   7   5  21      254.61      309.24     38.70 o 
   8   5  21      204.08      173.74     88.49 o 
   9   5  21       61.53       39.22     32.72 o 
  10   5  21       24.76       16.71     34.90 o 
   1   6  21       29.51        3.30     27.77 o 
   2   6  21      475.59      549.26     83.44 o 
   3   6  21       29.22        8.19     65.70 o 
   4   6  21      215.55      224.85     43.82 o 
   5   6  21       46.87       45.36     37.54 o 
   6   6  21       10.51       18.68     32.08 o 
   7   6  21       59.58      172.31     93.14 o 
   8   6  21       10.83      101.24     89.09 o 
   9   6  21        7.71       41.76     33.24 o 
   0   7  21       51.26       77.55     48.60 o 
   1   7  21       55.56       60.02     39.16 o 
   2   7  21       14.66       -0.57     34.22 o 
   3   7  21       47.11       64.15     36.34 o 
   4   7  21      172.33      217.68     35.97 o 
   5   7  21       10.07       33.79     53.60 o 
   6   7  21      343.92      398.29     51.19 o 
   7   7  21      250.34      196.49     47.29 o 
   1   8  21       25.30       72.79     73.30 o 
   2   8  21      110.99      167.91     53.16 o 
   8   1  22      578.26      554.16     74.94 o 
   9   1  22      225.24      305.17     71.28 o 
  10   1  22       81.01       59.33     45.36 o 
  11   1  22       36.86       13.77     47.99 o 
   7   2  22       14.29       -6.88     59.53 o 
   8   2  22      365.23      380.33     65.21 o 
   9   2  22       43.13       -9.92     45.76 o 
  10   2  22      348.62      293.24     86.27 o 
  11   2  22       20.00       29.16     56.49 o 
   5   3  22     1391.01     1583.04    119.15 o 
   6   3  22      150.63      184.27     65.61 o 
   7   3  22      128.41       87.48     48.19 o 
   8   3  22      131.71      126.56     57.91 o 
   9   3  22      316.43      228.23     65.61 o 
  10   3  22       87.59       84.64     58.32 o 
  11   3  22      297.59      329.07     78.57 o 
  12   3  22      109.09        8.50     58.92 o 
   2   4  22      330.14      321.19     59.13 o 
   4   4  22      219.65      263.86     67.64 o 
   5   4  22      138.40      126.15     63.78 o 
   6   4  22      613.19      575.23     78.18 o 
   7   4  22      112.12       75.93     71.88 o 
   8   4  22      262.15      251.71     74.12 o 
   9   4  22       65.76       20.45     76.94 o 
  10   4  22       47.51      -21.87     68.03 o 
  11   4  22       32.38       19.64     62.77 o 
   1   5  22       18.76      -17.95     37.49 o 
   2   5  22      358.90      333.24     49.72 o 
   3   5  22       16.45      -19.16     40.53 o 
   4   5  22       32.06       85.61     41.97 o 
   5   5  22       97.91       44.55     63.78 o 
   6   5  22      158.62      141.33     34.36 o 
   7   5  22       87.08      138.01     37.34 o 
   8   5  22      325.55      280.53     38.77 o 
   9   5  22      146.81      163.20     52.50 o 
  10   5  22       50.74       45.84     38.23 o 
   1   6  22      221.17      205.74     70.47 o 
   2   6  22        0.51      -42.69     42.69 o 
   3   6  22       23.15        7.94     41.00 o 
   4   6  22      189.06      121.31     48.40 o 
   5   6  22       39.43       -9.09     49.20 o 
   6   6  22      343.26      385.71     45.91 o 
   7   6  22       49.65       40.05     46.40 o 
   8   6  22       63.09       28.72     66.83 o 
   1   7  22      294.85      330.19     54.86 o 
   2   7  22       98.75      103.47     56.90 o 
   3   7  22        7.50       13.36     59.73 o 
   4   7  22      126.99      162.46     46.32 o 
   5   7  22       19.41      -38.38     38.38 o 
   6   7  22      125.86       95.39     36.51 o 
  10   0  23      169.07      232.26     71.08 o 
   9   1  23      638.28      530.47     80.21 o 
  10   1  23      105.49       70.47     67.43 o 
   7   2  23       52.65       51.23     65.60 o 
   8   2  23      163.45      304.35     73.71 o 
   9   2  23       27.78      -18.02     69.25 o 
  10   2  23      206.14      140.53     60.75 o 
  11   2  23       28.07      -32.40     55.88 o 
   6   3  23       88.51       33.82     45.56 o 
   7   3  23      105.38       93.14     74.92 o 
   8   3  23      201.58      307.19     93.96 o 
  10   3  23      582.21      499.65     84.86 o 
  11   3  23      139.63      120.48     68.24 o 
   2   4  23      164.95      187.51     50.83 o 
   3   4  23      120.69       91.32     44.14 o 
   4   4  23      392.42      410.31     65.01 o 
   5   4  23       14.12       33.81     42.12 o 
   6   4  23      313.47      220.53     83.23 o 
   7   4  23       51.82       10.33     48.80 o 
   8   4  23      488.87      453.86     93.97 o 
   9   4  23      121.85      129.80     67.83 o 
  10   4  23       35.22      -16.81     97.19 o 
   0   5  23       67.68       55.48     55.28 o 
   1   5  23       49.25       42.90     31.64 o 
   2   5  23       74.62       77.72     48.50 o 
   3   5  23      307.14      348.19     44.26 o 
   4   5  23      155.96      174.56     44.67 o 
   5   5  23       17.06       -2.43     53.25 o 
   6   5  23      292.46      266.70     71.69 o 
   7   5  23        8.45      -16.60     57.10 o 
   8   5  23       59.74       29.36     61.76 o 
   9   5  23       45.40      100.17     49.22 o 
   1   6  23      123.47      145.89     49.59 o 
   2   6  23      216.25      185.71     40.37 o 
   3   6  23        8.23       36.65     70.26 o 
   4   6  23      200.55      198.10     43.35 o 
   5   6  23      106.24      147.54     51.31 o 
   6   6  23       22.83      107.52     61.55 o 
   7   6  23        5.30        6.42     43.84 o 
   8   6  23      261.12      315.29     73.31 o 
   0   7  23       68.35       77.55     68.24 o 
   1   7  23      149.41      143.68     46.80 o 
   2   7  23      438.81      507.04     68.02 o 
   3   7  23       22.31       36.45     85.45 o 
   4   7  23       15.41      -59.53     93.75 o 
   5   7  23        7.93       10.66     45.58 o 
  10   0  24       79.15      -15.39     44.55 o 
   9   1  24       21.68      -66.21     66.21 o 
  10   1  24       10.66       49.00     55.28 o 
  11   1  24       22.86       18.43     80.59 o 
   7   2  24      152.70       85.86     56.09 o 
   8   2  24      251.14      168.69     59.54 o 
   9   2  24       19.16      -47.78     51.43 o 
  10   2  24       33.60      -60.34     83.62 o 
  11   2  24       17.05       23.08     87.47 o 
   5   3  24      153.60      124.13     55.48 o 
   6   3  24      163.89      242.18     75.53 o 
   7   3  24      107.39       58.72     54.67 o 
   8   3  24       74.02       19.24     55.48 o 
   9   3  24      160.82      258.18     84.84 o 
  10   3  24      144.84       27.94     87.07 o 
  11   3  24       53.92       21.67     94.56 o 
   2   4  24      128.23       51.03     64.39 o 
   3   4  24      366.18      331.32     76.55 o 
   4   4  24      766.28      920.44    107.15 o 
   5   4  24      225.98      237.74     81.00 o 
   6   4  24      191.89      201.08     71.28 o 
   7   4  24       37.01       41.51     82.00 o 
   8   4  24       24.29        0.20     60.34 o 
  10   4  24      158.01      128.99     67.83 o 
   1   5  24        2.92       14.92     44.39 o 
   2   5  24      409.59      488.05     56.49 o 
   3   5  24       20.48       -0.65     44.02 o 
   4   5  24      107.10      121.69     42.06 o 
   5   5  24      276.82      397.72     94.97 o 
   6   5  24       59.73      135.06     94.36 o 
   7   5  24      102.61       26.53     81.80 o 
   8   5  24       37.98      139.71    102.66 o 
   9   5  24        2.06       73.90     81.80 o 
   0   6  24     1324.21     1571.67    133.32 o 
   1   6  24       29.32       21.96     36.12 o 
   2   6  24       16.62       13.36     69.65 o 
   3   6  24       22.76       16.87     40.04 o 
   4   6  24       21.03       -9.24     50.06 o 
   5   6  24       16.06        1.01     64.19 o 
   6   6  24       37.54       59.53     85.24 o 
   7   6  24       47.45      141.90     57.68 o 
   1   7  24       70.50       95.37     89.70 o 
   2   7  24      139.19      148.37     59.86 o 
   3   7  24       61.32       12.96     62.57 o 
  10   0  25      137.97      187.51     83.83 o 
   9   1  25      174.08      151.47     79.38 o 
   7   2  25       34.36       35.03     53.66 o 
   8   2  25      459.75      403.63    100.86 o 
  10   2  25      145.70      231.24     71.88 o 
  11   2  25       59.28       86.66     65.00 o 
   5   3  25       56.40       35.84     66.21 o 
   7   3  25      121.08       44.14     55.28 o 
   8   3  25       27.11       14.17     75.73 o 
  10   3  25      125.62      155.51     82.21 o 
   3   4  25       69.65       56.70     48.19 o 
   5   4  25       20.69       28.55     80.18 o 
   6   4  25       75.10      109.95     82.01 o 
   7   4  25      136.22       95.78     60.54 o 
   8   4  25      283.78      321.78    106.31 o 
   9   4  25      114.52       24.30     70.47 o 
   0   5  25      160.68       38.47     63.99 o 
   1   5  25       19.71       24.65     41.30 o 
   2   5  25       70.50      103.64     46.46 o 
   3   5  25       17.31      -46.77     57.30 o 
   4   5  25        4.08       32.80     55.88 o 
   5   5  25      163.06      110.36     60.34 o 
   6   5  25      227.50      326.23     73.30 o 
   7   5  25       64.49       78.56     70.26 o 
   8   5  25       75.45       71.27     78.36 o 
   1   6  25       98.60      144.07     58.82 o 
   2   6  25        9.47       33.19     36.37 o 
   3   6  25       58.49       31.79     84.23 o 
   4   6  25      243.23      352.64     55.49 o 
   5   6  25      227.82      320.76     76.54 o 
   6   6  25       43.84      -13.57     67.22 o 
   0   7  25      369.84      275.21     94.37 o 
   9   1  26       80.42       71.48     61.15 o 
  10   1  26       91.00      103.47     86.46 o 
   7   2  26      217.91      225.18     86.87 o 
   8   2  26        9.38      -49.81     74.92 o 
   9   2  26        3.08       36.45     89.29 o 
  10   2  26       98.63      -36.45     90.11 o 
   5   3  26      167.32       77.56     73.91 o 
   6   3  26       61.23       66.21     55.28 o 
   7   3  26       61.66       73.91     77.75 o 
   8   3  26       34.98       74.11     62.36 o 
   9   3  26       23.64        5.67     60.14 o 
  10   3  26       70.79       77.35     98.00 o 
   2   4  26       94.79       92.13     57.10 o 
   3   4  26       23.25        0.81     44.34 o 
   4   4  26      291.48      245.24     74.32 o 
   5   4  26      100.19       87.47     60.54 o 
   7   4  26      202.28      282.69    107.73 o 
   8   4  26       56.75        7.09     61.15 o 
   1   5  26       86.45       -4.66     48.39 o 
   2   5  26      292.12      317.12     82.62 o 
   3   5  26       18.96       -7.49     52.44 o 
   4   5  26       31.10       96.99     85.04 o 
   5   5  26       22.79       38.07     78.76 o 
   6   5  26       89.33      150.24    105.49 o 
   7   5  26       30.90       34.22     91.93 o 
   2   6  26       29.29      102.20     95.87 o 
   3   6  26       17.47      -11.01     38.08 o 
   4   6  26      447.07      568.69     72.97 o 
   9   1  27       15.19       68.44     61.76 o 
   7   2  27      118.23      100.64     82.82 o 
   8   2  27      131.51      119.27     87.07 o 
   5   3  27       27.38      -53.05     72.49 o 
   6   3  27      103.26      182.04     70.87 o 
   7   3  27       48.37       18.83     90.31 o 
   8   3  27      111.67       12.76     63.78 o 
   9   3  27       31.84      143.15    100.02 o 
   2   4  27       99.44       59.33     53.25 o 
   3   4  27       13.59       27.13     51.02 o 
   4   4  27      110.80        8.30     55.68 o 
   5   4  27       56.77       54.67     62.97 o 
   6   4  27       40.07       68.44     70.87 o 
   8   4  27      230.07      333.11    111.98 o 
   1   5  27       28.95      150.71     48.47 o 
   2   5  27       24.67       18.71     34.00 o 
   3   5  27       59.78      -33.41     71.27 o 
   4   5  27       74.84      146.19     91.52 o 
   6   5  27      442.05      422.25     96.80 o 
   1   6  27      171.28      196.68     54.77 o 
   3   6  27        4.70       30.78     92.13 o 
   9   1  28        8.17      -28.35     60.14 o 
   7   2  28      149.89      154.30     87.68 o 
   9   2  28       52.91       76.74     71.88 o 
   5   3  28       28.67      -25.31     80.18 o 
   6   3  28       71.19      172.31     72.89 o 
   8   3  28      152.92      157.94     71.48 o 
   2   4  28        7.15      -29.97     54.47 o 
   3   4  28       77.41      133.03     63.58 o 
   4   4  28       56.05       65.60     80.59 o 
   6   4  28      153.09      117.65     73.50 o 
   7   4  28        6.41       36.65     70.06 o 
   1   5  28        9.40       24.72     43.75 o 
   2   5  28      142.69      109.82     46.86 o 
   3   5  28       24.38       -6.24     50.11 o 
   5   5  28       25.01        1.01     69.45 o 
   7   2  29       48.24       73.10     91.72 o 
   8   2  29      167.16      172.32     74.72 o 
   5   3  29       41.25       54.87     90.71 o 
   2   4  29      289.82      329.48     76.34 o 
   3   4  29       51.72       82.00     86.46 o 
   0   5  29      371.12      461.73     92.35 o 
   1   5  29       85.80      112.78     65.00 o 
   2   5  29       66.19       66.76     59.93 o 
   3   5  29       12.73      -28.19     47.90 o 
   5   3  30        8.23       32.40     86.46 o 
   6   3  30       62.73      -63.38     63.38 o 
   2   4  30       30.03      -55.28     65.20 o 
   3   4  30       19.71       28.95     59.33 o 
                                                 
